# Supplementary material for: Genome-wide survey of miRNAs and their evolutionary history in the ascidian, Halocynthia roretzi
Source: BMC Genomics. 2017 Apr 20;18:314. doi: 10.1186/s12864-017-3707-5 (PMC5399378; doi:10.1186/s12864-017-3707-5)
Supplement: Supplementary file 1 — List and information of predicted miRNAs of H. roretzi. (XLS 118 kb) [file 12864_2017_3707_MOESM1_ESM.xls]

## Sheet: hro-micrRNA
Additional file 1. Information of identified known and novel microRNAs.
Index	Location in Scaffolds (S) and the orientation (+,-)	micrna	Sequence	Ciona_smRNA_larva	Ciona_smRNA_gastrula	Total small RNA	Note	Methods	ciona microRNA stem-loop
1	S93_67805-67726:-	Harore-let-7a	ggggauUGAGGUAGUGGAUUAUGCAGUUguggaaauauucuugcaauggaguugacugugugaucuacaaucucuucuca	766	2623	3389	known	miRBase
2	S93_68361-68283:-	Harore-let-7b	augaauUGAGGUAGUAGGUUAUAUCAGUuguaauauacuagcaacaggagguaacuguauacccuacuagcuuacucau	851	2642	3493	known	miRBase
3	S93_68526-68445:-	Harore-let-7c	ccugguUGAGGUAGUAGGUUAUGUAGUGgugcagcuauauuucacaggagaagauacugccuaaccuuucaccuccacccug	106	164	270	known	miRBase
4	S93_68698-68609:-	Harore-let-7d	ucuggCUGAGGUAGUAGGUUAUGCAGUUuaggcuuuacagcuauuuuguacagcaaaggagauaacugcacaacccacucucucuccagc	2273	5956	8229	known	miRBase,ciona small RNA,,srnaloop
5	S648_2373-2295:-	Harore-let-7e	cguugcUGAGGUAGUAGGUUGUAUAGUUUgacagauaucgugaucggagguaacuaugcaacccucuagcuugacaacg	530	387	917	known	miRBase
6	S24_284667-284752:+	Harore-miR-7	agcaaauuauuuuuUGGAAGACUAGUGAUUUUGUUGUUCauuccacuaagacaacaaaccucugucucucacaaaaaaauauugca	269	77	346	known	miRBase,ciona small RNA,srnaloop
7	S159_72225-72288:+	Harore-miR-9	aUCUUUGGUUAUCUAGUUUUGUGuuguggcguaagcucauucauaaaucuacauaaccaagugc	1	3	4	known	miRBase,srnaloop
8	S93_128856-128791:-	Harore-miR-29	ucggacccguuuuuuuuuggugccaggcuuaaaauacaaucUAGCACCAUUGGAAAUCGGUCucgu	7	0	7	known	miRBase
9	S65_9585-9666:+	Harore-miR-31	gcuguugguuuUAUGGCAAGAUGUUGGCAUAGCUGCauaugacuaacaguggcacugugucgauaucaggccguguuaccuu	304	76	380	known	miRBase
10	S298_83663-83598:-	Harore-miR-33	ugaAAGUGCAUUGUAGUUGCAUUGCACAuuucuaauacaagugcaauguuacaacaugcaaccuca	18	50	68	known	miRBase,ciona small RNA,srnaloop
11	S160_170587-170662:+	Harore-miR-34	ugugauucugAGGCAGUGUAGUUAGCUAGUUGuggaacgucgguuggugauugcgcgugugccgucauguaguacu	1343	484	1827	known	miRBase
12	S27_318389-318451:+	Harore-miR-92a	uuaaggccaggucgagaacaauucauugcccguuuaccugUAUUGCACUUGUCCCGGCCUuca	1428	990	2418	known	miRBase,ciona small RNA,srnaloop
13	S57_155850-155929:+	Harore-miR-92b	uacacuguacguagaucagaaugaaugcaaaauuguccuuguaguaaUAUUGCACUCGUCCCGGUCUAUgcacauuugua	1468	867	2335	known	miRBase,ciona small RNA,srnaloop
14	S181_161093-161016:-	Harore-miR-96	uuuucuaUUUGGCACUAGCACAUUAUUgagaguguucuaugacagcgagucaauugugggucugugccaagcagaaag	166	16	182	known	miRBase
15	S375_52432-52351:-	Harore-miR-124a	uagaaguuuguCGUGUUCACUGCAGACCUUuauguuguauguuauaaCAUUAAGGCACGCGGUGAAUGCUAUcaaauucuau	272	16	288	known	miRBase,ciona small RNA,srnaloop
16	S375_52641-52557:-	Harore-miR-124b	caugauucucccguguucauugugaaccuuaauuuacgucacgacgacgcAAUUAAGGCACGCGGUGAAUGCCAGAgaaucacgc	278	14	292	known	miRBase,ciona small RNA,srnaloop
17	S375_60909-60992:+	Harore-miR-124c	cauacuuucgucguguucagugugugguccuugauugugcauaaaugcaUAUUAAGGCACGCGGUGAAUGCCAAGaaaguauug	76498	11418	87916	known	miRBase,ciona small RNA,srnaloop
18	S60_145419-145497:+	Harore-miR-126	ugagggagCCUUGUUACUUACGGUACCaggugccauauugccauguugAUCUCGUACCGUGAGUAAUAAAGCUuucucg	137	35	172	known	miRBase,ciona small RNA,srnaloop
19	S6_131727-131818:+	Harore-miR-133	gaugccugacgaaaGCUGGUCAACCGGAACCAAAUCaacaaaauuuugauuaaggUUUGGUCCCCUUCAACCAGCUGUUgucuuguaccgcc	318	111	429	known	miRBase,ciona small RNA,srnaloop
20	S56_118756-118667:-	Harore-miR-135	aauuuccugugcgcuuUAUGGCUUUAUUUAUUCCUGUGUGAguuauucaugcuucacucaggaaugaagucauuuacugcacuggacgcu	2	0	2	known	miRBase
21	S67_157861-157774:-	Harore-miR-153	cccuucccuuguGUCAUUUUUGUAUUAUGCAAcuuugugacauaaccagguuagUUGCAUAGUAACAAAAGUGAUCAUggggggagcg	914	6550	7464	known	miRBase,ciona small RNA,srnaloop
22	S181_160894-160804:-	Harore-miR-182	ucacgaggaacgguuCUUGGCAAAAUAUAGAACUCacauuggaggaugauauccagugguccuuauuuugccaaauacaguauccucgucc	384	31	415	known	miRBase,ciona small RNA,srnaloop
23	S181_165741-165631:-	Harore-miR-183	uauuuguuugauuuggauUAUGGCACUAGUAGAAUUCACUGCugcaggagagaucucccaauauacagcgaauauaccagugccguuaacuaagucaaaucauuuccucug	293	57	350	known	miRBase
24	S602_41811-41890:+	Harore-miR-184	gcgcugaguuucguuaucgcuucuccgcuaacaucuucuaucauguuaggUGGACGGAGAAUUGAUAAGGAAuuucacgu	84	11	95	known	miRBase
25	S54_165680-165756:+	Harore-miR-196	caacuauccaUAGGUAGUUACAAGUUGUGGaaauacgagaauauuugguauccgcaacuguagcuuccuuccaguuc	92	160	252	known	miRBase,ciona small RNA,srnaloop
26	S353_78598-78518:-	Harore-miR-200	uaccgaaucaucauccauggagucuuggaacgugaggcuuuuuacuaaauucUAAUACUGCUUGGUAAUGAUGAUuuugua	940	2831	3771	known	miRBase
27	S244_68891-68803:-	Harore-miR-216	uacuuguaagcugagUAAUCUCAGCUGGCAAUCUGUGAuauuggauggcaguuaucacagugucaacugggauaugucagaguacaugg	345	330	675	known	miRBase,ciona small RNA,srnaloop
28	S244_68624-68517:-	Harore-miR-217	ucugcuccccuaauauuugugaugcuggagAUACUGCAUUAGGAACUGAUUGGUaaauguaugcaaggucacucaguucuuggugcauuacccucaguuucaucgcug	3529	5154	8683	known	miRBase,ciona small RNA,srnaloop
29	S248_20812-20705:-	Harore-miR-218	ccgugugugacgugucUAUGUGCUUUGAUCUAACCAUGUugugauaucauaaucaucaucucguucagugacaugguuacuuugagcgcagggucacguuauguaauc	58	55	113	known	miRBase
30	S21_373535-373467:-	Harore-miR-219	cuuuuUGAUUGUCCAAACGCAAUUCGCGuugaucaggaacucacgagugguguuugggaaucuauaugc	4	1	5	known	miRBase
31	S11_93983-94061:+	Harore-miR-281	gcuccguggucaggguagcuuuuccaugaaaguuuugacgaacucgacUGUCAUGGAGUUGCUCUCUUAUUuacguugu	3	19	22	known	miRBase
32	S99_176620-176695:+	Harore-miR-367	ucaucuuccguaccagcgaugugcaccaguuuacccaccaacuuacUAUUGCACAUUGUAAUGGUAcucgagaugu	3146	9347	12493	known	miRBase
33	S291_113322-113388:+	Harore-miR-1497	uuacgucaccuccggcaacgcuucaacauuauacgcuuguuugUUGAAGAAUUGCAGGUGGUAGGUg	510127	236134	746261	known	miRBase,ciona small RNA,srnaloop
34	S290_113331-113406:+	Harore-miR-1502	gagcgaUUGAACUUUCUAAGGAAUAGguuugcucauuuuugugcauccaaaccuguucuagaauguucauuagcuc	22524	22511	45035	known	miRBase,ciona small RNA,srnaloop
35	S19_110094-110150:+	Harore-miR-3182	gcagaaugguuuaaagcuacaaagcacaaguuGCUUUUGUAGUUUAGUCuuuucugc	1	3	4	known	miRBase,ciona small RNA,srnaloop
36	S210_48343-48421:+	Harore-miR-3598	caugucuuuauaUCACAGUGGUUGUAUACUGCcugguuuuacaaauaaggcaguuacagcccugugccaugaagacaug	8440	3938	12378	known	miRBase,ciona small RNA,srnaloop
37	S176_129704-129781:+	Harore-miR-3876	acaauagaugcagguaacaucaaaaaagaagucugucucugcaagaGUUUUGUUUUAACACUUACuugcaucaauugu	2	6	8	known	miRBase
38	S4_648705-648764:+	Harore-miR-4000a	uguUGGAACUUGCAAUGAACAGGccgucuccuguucggcuugucacugcaauauccacaa	28461	32813	61274	known	miRBase,ciona small RNA,srnaloop
39	S4_651351-651418:+	Harore-miR-4000b	cguauUGGAACUUGCAAUGAACAGGccucaggucuccuacgcggccuaucacugcaauguccacaaug	2032	22736	24768	known	miRBase,ciona small RNA,srnaloop
40	S290_113524-113589:+	Harore-miR-4000c	cgcaaacUGAAACUUCCACGGAACAGGccguucacuaaccgccuguuuuuggaguuuugucuugcg	6390	18884	25274	known	miRBase,ciona small RNA,srnaloop
41	S57_305031-305114:+	Harore-miR-4010	guucguuuuuuugcgAACGUAUGUUGUGCAAACAUuguguuuaaaauacaaguuugacaacauacguauguaaacuaacagaau	250	1366	1616	known	miRBase,ciona small RNA,srnaloop
42	S658_21963-22022:+	Harore-miR-4029	gcuAAAGUGCAACAGUGUAAACCugguuugcaauguggguuuacgcugaugugcuucugu	32776	82853	115629	known	miRBase,ciona small RNA,srnaloop
43	S210_48172-48255:+	Harore-miR-4034	ucauuucauuauaGCACAGUGCUACAGGAAAGUaguugaaagguuguuuuacuuucuuuuaacacugugaacaugauggaauga	10128	14241	24369	known	miRBase,ciona small RNA,srnaloop
44	S2_123461-123378:-	Harore-miR-4047	guaguuauaacgcauCCAGACACUCAGAAACACGAauuuucaaauauaaUUGUGUAUCUGAGUGUUUCUcuguguuauuccaac	5529	556	6085	known	miRBase,ciona small RNA,srnaloop
45	S5_615555-615476:-	Harore-miR-4049	guaacagcguaCAGGUAAAUCUUUCAGCUUGUUguuguuacuuggcaaagaagcuguaugguuuuccuaaaggcuguuac	939	1655	2594	known	miRBase,ciona small RNA,srnaloop
46	S6_433154-433217:+	Harore-miR-4052	aauucaggcuugagucucaagucagcauuugugcgacgcUCACUUGAAACUCAGGACCUguuuu	1830	1474	3304	known	miRBase,ciona small RNA,srnaloop
47	S131_124757-124675:-	Harore-miR-4053	cuccuuguccuucguucggggaauuauguccuucuuugucauuuccaauagUAGUACGUCUUUCUCCGGACGGaggaugggag	5	25	30	known	miRBase,ciona small RNA,srnaloop
48	S160_176007-176082:+	Harore-miR-4054	ucgcgacagcUAUGAUUGAUGUUUAAUGGCucuucugguugauauuagagccuugaacaucuuucggcugucgcga	1660	705	2365	known	miRBase,ciona small RNA,srnaloop
49	S102_179277-179202:-	Harore-miR-4059	cacuuuaaaUAGCAGCAAAGACAGUAUUGgauuacuuuacguacuaccaguacugacauugaugcuguuucaaggu	697	1184	1881	known	miRBase,ciona small RNA,srnaloop
50	S75_293283-293366:+	Harore-miR-4068	ucgugaaagacaagucuuugcuuugcagccacaaugcucuaguaugacacugUAUGCUGAUGAACAAAGGCUUAucguucucga	76	124	200	known	miRBase,ciona small RNA,srnaloop
51	S76_54972-54903:-	Harore-miR-4072	ggcagaUUUGUUUUAAGGCUUCAUUUUCUuuaaauuuuauugcaagaaaaugugccuugacaauguugcc	10	35	45	known	miRBase,ciona small RNA,srnaloop
52	S17_77514-77582:+	Harore-miR-4086	auaccggaagauaccugucaaaacuugcccugugacucgauaaggCAUUUUGAUAGCUACCUCCcaugu	1	3	4	known	miRBase,ciona small RNA,srnaloop
53	S102_236111-236200:+	Harore-miR-4093	uucuggaucgcagcaaAUCCGCAGCUUUUGCUGCAUuaguaauagcuugaugcuuaAUGCAACAAAACUGCGGUUAugcugugccaugaa	92	25	117	known	miRBase,ciona small RNA,srnaloop
54	S25_227691-227754:+	Harore-miR-4101	ugguaUAUUGUUGUAUAUGUGGagaugagcccugcugaucauaaacuguacaaucaauaaacuu	3	3	6	known	miRBase,srnaloop
55	S195_7341-7424:+	Harore-miR-4123	gucauugcuugaUGCUUCUUCCUCAGCUCGCUUCgagaguugguauuuucgaagcuugauuuggaaguagaaccaugcaaugau	2	5	7	known	miRBase,ciona small RNA,srnaloop
56	S1203_6876-6805:-	Harore-miR-4171a	guuaauccauucaugcgcgucacuaauuagaugacgaggcauuUGGCUACCUUAAGAGAGUCAuagUUACUCUCUUAAGGUAGCCAaaugccucgucaucuaauuagugacgcgcaugaauggauuaac	46	54	100	known	miRBase
57	S1203_6885-6810:-	Harore-miR-4171b	acuaUGACUCUCUUAAGGUAGCCAaaugccucgucaucuaauuagugacgcgcgggaaucucguuaauccauucaugcgcgucacuaauuagaugacgaggcauuUGGCUACCUUAAGAGAGUCAuagu	4252	3224	7476	known	miRBase
58	S183_19565-19478:-	Harore-miR-4220	gugccugcuccucUAGUGCAAUUUGUUGUAGCUUGuuuauugccaauaaguacaagcacagcaacacugcacugucggagcugugcac	2424	5982	8406	known	miRBase,ciona small RNA,srnaloop
59	S4_646594-646515:-	Harore-miR-7238a	cacuuaccgagauguggaucauauaagaaaacgcugaaaaauacucagcuCUUUCCUUUAUGUUCcauaucucaauagug	2	61	63	known	miRBase,ciona small RNA,srnaloop
60	S117_83918-83974:+	Harore-miR-7238b	uaaauacagagaaugacaaagcaguuuuugaAUGUCAUUUGUGUUCcucuguguuug	3	9	12	known	miRBase,srnaloop
61	S147_164766-164831:+	Harore-miR-7238c	uaaCUGUCCUUCGUGUGCugcaaacauauauaauauauaugcuggcggauauauguacuacaggag	0	0	0	known	miRBase,srnaloop
62	S4_647320-647261:-	Harore-miR-5000	ugGGACAUUCAAAGAAAGGCUGCGUGugucgagCAGUCAGCCCUUUCCGUGUAUGUUcca	2721	14398	17119	novel	ciona small RNA,srnaloop
63	S140_201537-201626:+	Harore-miR-5001	agugguuaAGUACCAUCACGCGCCAUGCCCGUUGaagauucaaucugaucuauucugcaaggcaucgcaccugauuguacgaaaaccacu	456	2489	2945	novel	ciona small RNA,srnaloop
64	S134_201870-201929:+	Harore-miR-5002	guuuucgauagggcaaucgauuuucucuuaguugaaAACAUCGGUUGUACUGUAGGGAau	405	568	973	novel	ciona small RNA,srnaloop
65	S55_165788-165721:-	Harore-miR-5003	acUUGAGCAAUAUCAGGAUGUGCUGUUACUUuuuguggugaaugaCAGUCAUCCUGAAUUGUACAAGu	413	511	924	novel	ciona small RNA,srnaloop
66	S435_72700-72756:+	Harore-miR-5004	ucuacAUGGAUUUGAGUAACCUGUAGagguauuuacaguuuuucguauuuguguaga	27	704	731	novel	ciona small RNA,srnaloop
67	S209_140749-140808:+	Harore-miR-5005	uaaaUGCCUCAUUUUAAGUGUAGGCUAUagcuGUAGCCUACAGUAGACUGACUCCAuuua	243	79	322	novel	ciona small RNA,srnaloop
68	S78_227341-227400:+	Harore-miR-5006	uggAGGUGACAGUAGAGGUGAAAUUUGgaaguugaUAAUUUUUACCUUUUGGCACUUCCa	94	206	300	novel	ciona small RNA,srnaloop	>miR-5006_3p:KhC2:7255389-7255488:- gugagcuucuacguuucuguuaaaguaguuuugguaaaaauuuaguuuuguuucccccUAAUUCUUACCUUUGGGCUCUUaacaggaaccggagguucuu >miR-5006_3p:KhC9:4400733-4400791:- aggaacuguaauggaagacaacugagguauauccucAUUUUUACCAUUUGUCAUUUuuu
69	S29_2137-2196:+	Harore-miR-5007	ucuCACAGUAAAAGCGGAGAGAGACGUgacGCGUUUCUCUCUUAGUUGUUUAGCgucaga	109	100	209	novel	ciona small RNA,srnaloop	>miR-5007_3p:KhC1:7232076-7232174:- gugaucaugGUUUCUUUUGUAGUUGUUUAcccugcuguaauauuuguuggcauacugaguuaugcuuggugggguaauaaauacaagcgaagcaucugc
70	S20_265198-265130:-	Harore-miR-5008	ugaAACACCUUAAUCACCAAUGUGAUUGugauuuaauaugaaacauccauauuggauuaaggugauaaa	16	145	161	novel	ciona small RNA,srnaloop	>miR-5008:KhC13:1283819-1283898:+ uuuguuuguuuAACACCUUAAUCACCAAUGUGAUUGugauaacagcaaacgcauuggauuaagguggacaauaaaccaag
71	S4_648046-648115:+	Harore-miR-5009	ggugacaUGGAACAUGCAGGAAAAGAGCUGaucucaaauaucugccuuucucgccauguccuauaucaac	9	113	122	novel	ciona small RNA,srnaloop
72	S664_14124-14065:-	Harore-miR-5010	agugAACUCACAAAUAGCAAACAACAUAucaUAUGCCAUCAACCAUGUUUGAGUAccacu	37	85	122	novel	ciona small RNA,srnaloop
73	S113_25415-25350:-	Harore-miR-5011	ugGCAUGUGUGUUCCUGGUAAGUAAUuaguuagucaucguAUUAUUUACCAAACAACACCACGCca	45	41	86	novel	ciona small RNA	>miR-5011_5p:KhS2438:3686-3813:+ guaaaaagauauauAUGUGUGUUUAUGGUAGGUAuguuucauggcugcagguaaaaagauauauauguguguuuuaugguagguauguuucauggcugcagguaaauagauauauauguguguuuuau >miR-5011_5p:KhS2438:3619-3727:+ auguucauggcugcagguaaaaagauauauauguguguuuuaugguagguauguuucauggcugcagguaaaaagauauauAUGUGUGUUUAUGGUAGGUAuguuucau >miR-5011_5p:KhS2438:3644-3752:+ uauauauguguguuuuaugguagguauguuucauggcugcagguaaaaagauauauAUGUG…
74	S542_2797-2861:+	Harore-miR-5012	uauguuGAAGACUGACUGAGUGUGUGUuuaucugcuaaacucaaacucauucagcuguuaacaug	41	41	82	novel	ciona small RNA,srnaloop
75	S138_139659-139725:+	Harore-miR-5013	agguccUGUCAAACCUCGAUAAUCAAAUgcaaagauuGUUGGAUAAUCGAGGUUUGACUaacgagcu	22	52	74	novel	ciona small RNA
76	S86_189948-190006:+	Harore-miR-5014	cgcaucuacucaauauuaaauaaacgauacauuuuauUUUAAUAUCAUGAGGGGGAGCg	29	39	68	novel	ciona small RNA,srnaloop
77	S90_151388-151445:+	Harore-miR-5015	acCCUUAUUAAUAAUUGCAUUACUcuguaggagacguaagcguuuaugugauaagagu	25	31	56	novel	ciona small RNA,srnaloop
78	S32_410854-410795:-	Harore-miR-5016	uUGUGUUCAUACGAUGGAAGUGAACacuggcauaGUUCACUUCGUCCGUAAAAUACACaa	13	42	55	novel	ciona small RNA,srnaloop
79	S364_83974-84033:+	Harore-miR-5017	gacaAUGGACUGGAGCAACAUAGAUUGUcacgACGAUUUUCUUGCACGAGUACCAAuguu	43	7	50	novel	ciona small RNA,srnaloop
80	S69_4117-4176:+	Harore-miR-5018	AGUAUUGGUAUUUUGCAGGCUUGcuaacaaguuauuuCAAGCCUCGAGAAGUCCAAUGCU	7	41	48	novel	ciona small RNA,srnaloop	>miR-5018_5p:KhL4:167962-168041:- uccuauugcugaugcagcacaauaacaacuugugaugcaacaauagccAUUGUUAUUUUGCUGACUUGcgaaaauuagga
81	S176_165663-165732:+	Harore-miR-5019	uugaAUAGAGCUGUAGAGCUGUAGagcugauaaguguuucuauguuuucaacuauacagcaucuauuaaa	17	25	42	novel	ciona small RNA,srnaloop
82	S326_45847-45906:+	Harore-miR-5020	ucagaaAUCAUUUCAUGUCCAAGCUGuuaaugugauaacaucauggaaauaaaugucuga	6	35	41	novel	ciona small RNA,srnaloop
83	S4_646322-646400:+	Harore-miR-5021	accugaaccaUGGAACAUAACAGGAAAUUGCUGCUacuaaauugAUCAGCAUUUUCUGAUAAGUUCCAuaaguucggcu	3	37	40	novel	ciona small RNA,srnaloop	>miR-5021_3p:KhC7:4108816-4108905:+ gaacggucguuaacguuguuugaacuuguacgaauuggcugaacagcaCAGCCUGUUCGUAUAAGUUCCAaaaacgcgaaacggcggauu
84	S351_43312-43396:+	Harore-miR-5022	cguugcuacuauacuaUGAUUCUUGCCUUUGUUCCAUGgcccaugcaUAUCUAACAAGGGCGAGAAUCAagauauuguagcaccg	18	21	39	novel	ciona small RNA
85	S159_80581-80523:-	Harore-miR-5023	cgAUGAUGGGUGUUGGCUGUGGGCcugaaucuacaaACAAACAGCCACAUCCCUCUUcg	20	17	37	novel	ciona small RNA,srnaloop	>miR-5023_5p:KhC10:4195601-4195670:- ggcaucuccugguuugcacaacacuaacaucgauagcuucuguUGAUGUGUGUUUGCUGUGGGuuguccu
86	S3_239596-239655:+	Harore-miR-5024	acagGUUUUGACGGAAAAUGUUGUUGUGcaugcUAUAAAGCAUUUUCAGUUCGGGCCugu	7	29	36	novel	ciona small RNA,srnaloop	>miR-5024_5p:KhC8:286570-286628:- aguGUUUUGAUGUAAGAUGUUGUaauugguuccaacaacacaguucugcuucaaauacu
87	S533_3762-3821:+	Harore-miR-5025	augCCACGUAUUGAUGUACAUUUGUUAcugaauUGGCAAAUGAAUGUAAUGCGUUGGuau	7	29	36	novel	ciona small RNA,srnaloop	>miR-5025_5p:KhC11:174314-174443:+ uaugggugaGUAUUGAUUUGUAUUUGUUAguuuuuugguguguauauaucauguguguuuugugcaagaggacacccaugccauguuauaaccaauaaaccaaacaguauauaugaauacaccaugugug
88	S253_20277-20332:+	Harore-miR-5026	AUAAAUUGAUAACUGUAGGCguauauacaccuauacaucaaccguuaacaguuuau	11	23	34	novel	ciona small RNA,srnaloop
89	S249_31134-31189:+	Harore-miR-5027	gacUCCAUUCCAUUGUCUGUUGAuaauuaauucuucaccgggugauggaauggauc	10	23	33	novel	ciona small RNA,srnaloop
90	S237_14393-14328:-	Harore-miR-5028	uugaccCGAUUUGCUUGGUACAGAUGUGAAaauuUUCACAUCUAUGCAUAAAGCAGUUggcgucaa	18	13	31	novel	ciona small RNA,srnaloop	>miR-5028_5p:KhC2:1891034-1891097:+ cuuuuuccUUUACCUGGUACAGAUCUGAAucauguuuuugcuuggaagcagguaaagguggaag >miR-5028_5p:KhC8:1269122-1269200:+ cuucguuaaacuugucacauguguaagacaaacaacacugaaaaauUUUGUUUUGUUCAGAUGUGAggggauuugaaag
91	S338_39391-39479:+	Harore-miR-5029	cgggguguccccagauuccuuCUACAGUUUGAAAUCACAAUuauuuuauugaaaAUUUGAAAUUGUAGAAGGGCauuagggaugccccg	8	22	30	novel	ciona small RNA,srnaloop
92	S171_66798-66710:-	Harore-miR-5030	uCUUUCAGAGCAACAGCCGCUUCCAACGAUcacaagcaccaaagauuuuucaagcuUGUGAUCGUAAAGUCGACUGUAauucugaagca	15	13	28	novel	ciona small RNA,srnaloop
93	S404_21373-21448:+	Harore-miR-5031	gucauuuggCCUACUGCGUUCUACUACGUUUucaaugggaacuggAAAAAUAGAAGUAUGCUGUAGGuguaaugac	10	17	27	novel	ciona small RNA,srnaloop
94	S80_146838-146904:+	Harore-miR-5032	AGAUGGCAUAAUUCUUCCUGUAccuuguaaauguacuauuaaguacuggaagaaauaaugcucaucc	13	12	25	novel	ciona small RNA,srnaloop
95	S3_376798-376857:+	Harore-miR-5033	ccuuucucaaugauguguuuaacuuucaaaagcaAAGUUGAAGAUAUCUGUAUGAAuagg	5	19	24	novel	ciona small RNA,srnaloop
96	S2013_1475-1534:+	Harore-miR-5034	cgcUACUUAGGCGGGUUUCUGAUUUAAaagcgUUCAGUCAUAAUCCCCCUGAUAGUagcg	17	7	24	novel	ciona small RNA
97	S184_3382-3439:+	Harore-miR-5035	AAUCCUGUUCAGAAAUCAUUcguuuaaaauagauaaucgaaugucugucaaccggaau	4	19	23	novel	ciona small RNA,srnaloop
98	S75_63929-63840:-	Harore-miR-5036	aauuaucacaaacuuguuugcagcuggccagcaaguuuuuucuuaauaauaaaaaccuugauacccgagcUGUGUGAAGUUAGUGAUAUU	9	14	23	novel	ciona small RNA,srnaloop
99	S318_53455-53516:+	Harore-miR-5037	uguuaGGCUAUCAGUCUGUUUUGUCACCAagcUGGCACAUAACAGCCUGACUAGCUguaaca	14	8	22	novel	ciona small RNA,srnaloop
100	S295_90444-90522:+	Harore-miR-5038	UUAGAACAUCAUCUUACUGAGCuuaugaacauuauugacagcaauucaugauagugaGCUCAGUAUGCCGACUUUCUAA	11	11	22	novel	ciona small RNA,srnaloop	>miR-5038_5p:KhL154:263509-263608:+ ugccagauguUUGGAACAUUUUCUUACUGAGuguggggagcuuauucguauugaagaagaggcaaaugaucaugguaagaaaagaucucaaacuuuugug >miR-5038_5p:KhL154:263482-263536:+ aguaaagaaaugccaggcaaaguuucuugccagauguUUGGAACAUUUUCUUACU
101	S274_113168-113233:+	Harore-miR-5039	gccaugcaagaguuuuucaaauuuaauuccaacuagaaGUAAAUAUCUGAAGAACUGUggcauugu	3	19	22	novel	ciona small RNA
102	S23_73916-73975:+	Harore-miR-5040	ugaaAUUUCUGUAGUGGAUGAUGUGUcacucacuuuACACAUCAUUUACUCAAGAGCUca	4	16	20	novel	ciona small RNA,srnaloop
103	S3_3413-3477:+	Harore-miR-5041	cgaccgaucuAGUUUGAAAUUUUUUAUGCUugccaccauaggaaauuucaaacuuugcuucgacg	3	17	20	novel	ciona small RNA,srnaloop	>miR-5041:KhC12:3422163-3422238:+ GUCUUAAAUUAUUUAUGCUuaauguuuuuguugguaaaugugacacgcagaugcauuaaagcaaaauauugacgac
104	S209_8010-7943:-	Harore-miR-5042	uuucuuauCGCAAAACAGCAGAAAAAGGGCGAuaaaauUCGCUACUUGUCUGCUGCAGCGAAaagaaa	9	11	20	novel	ciona small RNA
105	S17_479366-479425:+	Harore-miR-5043	cugACGGUUUUCAAGAUUUGGUUUCAAgguucaUUGAAUACUGAAAUUGAAACCAGUcag	1	18	19	novel	ciona small RNA,srnaloop	>miR-5043_5p:KhC2:7443768-7443826:+ guuuUUUUCAAGUUUUGGUUCCAAcacauaauaccuggaaccaaaacuugaaaaguuau >miR-5043_5p:KhL24:120819-120917:+ auuauaaaacuguauccucacaacuccuauacuguucaguuuuaaaguuaaaacaaucaacaacggucuaugggaGUUGUAAAGAUAUGGUUUCAuaau
106	S167_58243-58176:-	Harore-miR-5044	agcaacagUAAUUAUAGAACGAUACAGUACAAcugcUCUUAAUAUACCGUUCCUAACCACauauugcu	3	16	19	novel	ciona small RNA,srnaloop
107	S140_199968-200027:+	Harore-miR-5045	GUACUAUUUCACUCCGUGGUAUGUcugagauuggcaugcguaccaggagcaaaaugguac	11	8	19	novel	ciona small RNA,srnaloop
108	S42_128573-128627:+	Harore-miR-5046	gacccgauuaccacgggguaauuaacagagauUAAUAACGCCUGGUAACGGUGuc	3	15	18	novel	ciona small RNA,srnaloop	>miR-5046:KhS1272:8331-8416:+ uucgugccaaccgaaucaccaaccacguaguaucggagcauugugugucUAAUACUGCCUGGUAAUGGUGauuggguggauacgua
109	S4_761196-761258:+	Harore-miR-5047	guuugAUGCACGAGGUUGCAUUUCUAUCUaauaacGGACAGAAAUUGCAACCUCGGUUCgaac	1	16	17	novel	ciona small RNA,srnaloop
110	S85_216651-216730:+	Harore-miR-5048	uuucaugucaaugUUUGCCAUCAGUUUAUCCUGAUGAaucgcUCACACAGGAAUACUGUUCGUAAAuauuggacaggaga	6	11	17	novel	ciona small RNA,srnaloop
111	S198_28106-28174:+	Harore-miR-5049	ucggUCAGCAUCCUAAAACAAGUUAUGAggauaugauaaaUCAUGAUUUGUUGGAGGUUAGUUGacuga	2	14	16	novel	ciona small RNA,srnaloop
112	S519_46881-46947:+	Harore-miR-5050	AGAGUGAAAAUGAGAGAGAGAGagguggcuuuaggcgucggcucaCUAUCUCACUAUUUCUCACUCU	8	8	16	novel	ciona small RNA,srnaloop
113	S67_274669-274610:-	Harore-miR-5051	cuacGCGAAACCAAACACAGUCAGCAACuuuGUUGCCCAAUAUUGAUUGUCAUCAcguag	7	9	16	novel	ciona small RNA,srnaloop
114	S266_74075-74141:+	Harore-miR-5052	acagcugacagucugacccugcuaaagggcuuuguacccaUCGUAUCAGUGUUAGGCUGUcagcuau	1	15	16	novel	ciona small RNA,srnaloop
115	S36_250812-250891:+	Harore-miR-5053	gcgucguuuuccugAGAUGAACAUUGAAUACGAACUUGauguucCAUGUUCGUAUUCUUGGUCAUUCAauaaaacgaggu	2	14	16	novel	ciona small RNA,srnaloop
116	S24_241363-241428:+	Harore-miR-5054	cguacaGAUUGUCAUCUCAUUUUGUAAAACcucucGUUUUUUCAGAACCAGGUGACGAAcgguacg	2	14	16	novel	ciona small RNA
117	S399_9628-9687:+	Harore-miR-5055	AUCUGUACUUGACAAGGCUACAGUaacguguuccACUCUAGGCUUGUCAAUAUACACGgu	1	14	15	novel	ciona small RNA
118	S158_105821-105890:+	Harore-miR-5056	augagaguaAUAGAUGUUCCUAACAUUCUGUguaagagacagcgauguaagggauacuuguaaauuucau	2	13	15	novel	ciona small RNA,srnaloop
119	S305_48042-48110:+	Harore-miR-5057	uucuuaACACUGUACCAAUUUAAUGUGGUGgggcacuaUACCACAUUAAAGUUUACUGUGGUgugagaa	4	11	15	novel	ciona small RNA,srnaloop
120	S26_103821-103880:+	Harore-miR-5058	acAUAGCGAAAUACAGUACCUGcuuccuuguaaggauguauguuuuguaacacgcuaugc	9	6	15	novel	ciona small RNA,srnaloop
121	S68_105653-105712:+	Harore-miR-5059	agugagUCGUCUUUCAAGCUAGGCCAAACAuauuUGUUACGCUUAUUGAAAGCAUUCAcu	0	15	15	novel	ciona small RNA
122	S32_150402-150324:-	Harore-miR-5060	cgccucaaaaacgucACCACGUAACUAGAAACUGGACCGgagCGGCAUAAUUUACAGUUGCGUGGUacuuguugaugcg	1	14	15	novel	ciona small RNA,srnaloop
123	S364_26756-26813:+	Harore-miR-5061	auacuguaugcugcguucaaauacacuacguaAUGUAUUAAUCGCAACUGUAccguau	1	13	14	novel	ciona small RNA,srnaloop
124	S16_360765-360824:+	Harore-miR-5062	uacagGCACUCCUCAAUAAACCGCCAUCUguuAGAACAGUUUAGGAAGGAGUUUCCugua	6	8	14	novel	ciona small RNA,srnaloop
125	S2390_1591-1659:+	Harore-miR-5063	auauuucgAGAAUUCGAGGAAUGCUGUAACUGAAuauagaguuauagaauccucgaaaucaggcgguau	7	7	14	novel	ciona small RNA,srnaloop
126	S4_646193-646282:+	Harore-miR-5064	uugcagucgaauauUGGAACAUAAAUGGAAAGAGCUgauguuaaaaauaucCAGCCUUCCCAUUAAUGAUCcacacauucgaccuggcua	3	10	13	novel	ciona small RNA,srnaloop
127	S809_22610-22676:+	Harore-miR-5065	augugcuGAUUGUUUUCUGUGUCUAAGCAuagauagauUGCUUAGAGACAGAGAAUGAUAgugacgu	1	12	13	novel	ciona small RNA
128	S64_256451-256516:+	Harore-miR-5066	uaucagcuuGAAACGCAGAUGUUUCCUUUUCGUucaAUGGAAAGGAAAAUGUGAGUGAAAcugaua	4	9	13	novel	ciona small RNA,srnaloop
129	S128_96271-96330:+	Harore-miR-5067	cUCGUCACACCUUCCGUCCAUUCAUauuaccgaAUGAAUGUGCGGUACGUUGUAAUCgag	5	7	12	novel	ciona small RNA,srnaloop
130	S364_67520-67579:+	Harore-miR-5068	aaucgcauuGUUUUUUUUUCGUCGACUACacggucgauggaaacaaauacaaauucuaau	12	0	12	novel	ciona small RNA
131	S1666_2573-2630:+	Harore-miR-5069	aCUAAACAGGAUGAAUUUGAAagccaagucacuugcucugaagcucgugcugguuggu	1	11	12	novel	ciona small RNA,srnaloop
132	S105_65543-65602:+	Harore-miR-5070	ugGAGGCGCGACGCGAAAUGGAaguaaaaccagucacugccaccgccgucgucgccugca	8	3	11	novel	ciona small RNA,srnaloop
133	S14_560090-560149:+	Harore-miR-5071	gUGAGCGUAUGCUUUACUCCUCACAuccguuUGCUGAUUUGAGUAGGGAUUAUACgucac	2	9	11	novel	ciona small RNA,srnaloop
134	S61_217051-217110:+	Harore-miR-5072	gguUCAUUGUUCGUACUAAAUCCAUAUugaAUAUGGAUUACAUGUGCGAUCUUGugaacu	3	8	11	novel	ciona small RNA,srnaloop	>miR-5072_3p:KhL22:550075-550151:- caaaaugggcguguuuuuguggcuugacuucaucuucagguuuuagaugAUGAAUUACAUCAGCGAUGUUGguuuug
135	S176_58267-58335:+	Harore-miR-5073	acuacaugcUUGGACGUACAGCGGUUUACGGAAcauuUUCCGUAAGCCAGUUGUUUGUCAGuaacuagu	6	4	10	novel	ciona small RNA,srnaloop
136	S614_13854-13913:+	Harore-miR-5074	AUUGCAGAUCGGGAAAACUGGGCaaugguauaGUACAGUAGUUUCCCUCGAUCUAgcaau	1	9	10	novel	ciona small RNA,srnaloop
137	S102_188291-188350:+	Harore-miR-5075	aUUCCACUGCAACACAAAUCACUGUcacaaaacACAGAAUAUUCUUGUUGCAGUUGGaau	4	6	10	novel	ciona small RNA,srnaloop	>miR-5075_3p:KhC5:155912-155999:- uaucaaAAUAUUCUUCUUGCUGGUGGaucaacuuuguuuaaagguuuguuuaagcaauuuauauaacacaguggcaguguguuugaua
138	S233_29611-29678:+	Harore-miR-5076	GAUUAUCUUCAGUACAAUUCUAagugggaauagaacuauucgugugCAGAAGUUGGCUGGAGAUAAUC	4	6	10	novel	ciona small RNA
139	S206_99737-99798:+	Harore-miR-5077	cguCAUUUUACGUAAUAAUGUGGAUAAugcguuUUAACACACAUUAUGACGAUAUGGugacg	1	9	10	novel	ciona small RNA,srnaloop	>miR-5077_5p:KhC3:144516-144574:+ gauuuaggaguuauacuucuugcaacguguAUGUUAGGUAAGAAUGUGGAacaaaaauc >miR-5077_5p:KhC3:5476761-5476827:+ CAUUUUACUUUAUAAUCUGGugcuagaaaaauguaauguuuuuagcaccagaucauuacugugagug
140	S21_258517-258458:-	Harore-miR-5078	uUCCUCUUUUCGUUCCAACAUCAACuauaucGUAGAUGCUGAAAUCGAAAAUCUGaagaa	6	3	9	novel	ciona small RNA,srnaloop
141	S44_274047-274124:+	Harore-miR-5079	uauugugauaaugugaauacaucgcuuccuccauuuacaagugauucaaggaagUGGUGUAUUUGUAUCAUCUCaaca	2	7	9	novel	ciona small RNA,srnaloop	>miR-5079_KhL154:521309-521378:+ aucucaUGAUGCAUCUGUAUCAUCUCaugaugaaucuguaucaucucaugaugcaucuguaucaucucau >miR-5079:KhL154:521252-521351:+ ugaugcaaauauaucaucucaugaugcaaauauaucaucucaugauccaacuuuaucaucucaUGAUGCAUCUGUAUCAUCUCaugaugaaucuguauca >miR-5079:KhL154:521273-521372:+ ugaugcaaauauaucaucucaugauccaacuuuaucaucucaugaugcaucuguaucaucucaUGAUGAAUCUGUAUCAUCUCaugaugcaucuguauca >miR-5079:KhL154:521378-521…
142	S39_310026-310086:+	Harore-miR-5080	ggcgaCAAUUCCUCAUUAAACUGUAGUugcgucaagAGCACCUUUAAGUGAGGAAUUGgcc	1	7	8	novel	ciona small RNA,srnaloop
143	S196_104093-104155:+	Harore-miR-5081	ugaaggUAGAAGGUCAUAGUUGUUAACAAGgugCUUGUGUAACGACGUGUUCUUUUAcuugca	2	6	8	novel	ciona small RNA,srnaloop
144	S125_211606-211539:-	Harore-miR-5082	acucgauuaUAUGUAACGUAAAUACUUCACGCAcugUGCAAUGGCAUAUUUACGCACGUAuaucgaau	3	5	8	novel	ciona small RNA
145	S646_36254-36318:+	Harore-miR-5083	gcguguuUUCAACGGAUGUGAGCAUACAACCaccagaGGGUGUAUCCUCAACCGUUGAUAUcagc	3	5	8	novel	ciona small RNA,srnaloop
146	S5_283488-283429:-	Harore-miR-5084	acuGCGAUUACGGGAACCAGCAGUAAAgaaaagaagUUUGCUUCUGAUCCGUAAUCGAGC	0	8	8	novel	ciona small RNA,srnaloop
147	S7_173342-173403:+	Harore-miR-5085	aauuuAGUACUAUACUGCUGCCUACUCUUuauacAGGAGUCCACACAGUCCAGUACUAauuu	3	5	8	novel	ciona small RNA,srnaloop
148	S135_96603-96670:+	Harore-miR-5086	GUUGUUGUAGUUAUCAGAUUUUCUuuuguaacugccuuacggaaAGACGAUCUGGUAAGUAAAACAAC	2	6	8	novel	ciona small RNA,srnaloop	>miR-5086_3p:KhS545:29622-29690:- gauuuuguuuugaccgauauuuuguauuguuuguugucuaacaaACGAUCUUGUGAUUAAAACAAuggc >miR-5086_5p:KhC1:8033014-8033093:- uaauauggaaauuaguggUGUUGGAGUGAUUAGAUUUUgaccgaaucuaguacgugaucaagcauguucaauuucccuug >miR-5086_5p:KhL41:246847-246936:+ cuuuuuaagauuacugagaucagcagcuuugaguuuaaacccaucaacuugguuucuuucaaacUUGUUGAUGUUGUCAGAUUUguccag
149	S80_48318-48403:+	Harore-miR-5087	auaugcaugcgugucGUAGUGUGUAUAUUAUUACAGCaguugucccugaGUGCUAAUUAUAUACAAACAACaggacgcaggcauau	5	3	8	novel	ciona small RNA,srnaloop	>miR-5087_5p:KhC4:4448115-4448200:+ aguacuugGUAGUGUGGAUAUAUUUACAugaguuuaagugcgacuguguauauugguguaaaauauguguaagcaugaccaauauu
150	S406_73356-73415:+	Harore-miR-5088	gaaAUCGUGCGAACUCUGAAUUGUUCGaaguagaCGAAGAAGACGAGAUUGUACGAAUuc	3	5	8	novel	ciona small RNA
151	S44_297436-297505:+	Harore-miR-5089	gauuuucaCGAUGAAUCAUUUCGUGAACAGAGuugaCUCUGUUAUAACGUAAAGUGACAUcgcgauaauc	7	0	7	novel	ciona small RNA,srnaloop
152	S30_453806-453865:+	Harore-miR-5090	uguGCUUAAACUGUGCAAGUGUAUUucuaucccccAAUAUACUUGUAUAAUUUUGGCuca	0	7	7	novel	ciona small RNA,srnaloop
153	S109_76334-76396:+	Harore-miR-5091	ugUUACUGCGUUACAAAACCAUCUUCaagcagcauaGACGUGGGUUUUGUAACGGAGCAAgca	2	5	7	novel	ciona small RNA,srnaloop	>miR-5091_5p:KhC5:4172548-4172614:+ uUUACUGCAUUAUACAACCAUUUUCuuaccgcuccguaagaacgguauuaugguauaguaggguggg
154	S295_28308-28369:+	Harore-miR-5092	agccauuuguaaaucaauuuuucauccauuaugGGCGAAAAGAUUGGACUUUAccaauugcu	4	3	7	novel	ciona small RNA,srnaloop
155	S252_98833-98953:+	Harore-miR-5093	auuuacucuugacuGUCGUCUAACGGAUCUCAUUUUACAGUaugccuagucgcccuuucuuucucguguagaauaguuaaACUAUAAAAUGAGAUACGUUAGACGACacuaaagaguaaau	0	7	7	novel	ciona small RNA,srnaloop	>miR-5093_5p:KhC4:4191279-4191355:+ AACAAAUUUCAUUUUACAGUaggacuuugcuaacacacuuccgaacuuaguuaaaucuaauuguaaacgugguuguu
156	S255_21790-21859:+	Harore-miR-5094	cucaagaUGAGAAGAUCUCUUUGCCAUUGGCuacuuGCAUUCAUGGCAGAGAGAUAAAUCuucucuugag	5	2	7	novel	ciona small RNA,srnaloop
157	S451_8753-8689:-	Harore-miR-5095	ucucaCCAUACCUUAACCUUUGAACCUUGuuuccuCAUGUGGAUCAAAGUCUGAGUAUGgugaga	2	5	7	novel	ciona small RNA,srnaloop
158	S96_191717-191648:-	Harore-miR-5096	ACAAUUGAAGAGAAUUUCUAUUuccgaccagggagccaacugguuggcGUGAGACAUUCCCUUCAAUUGU	3	4	7	novel	ciona small RNA,srnaloop
159	S373_15470-15539:+	Harore-miR-5097	agauaauucagugaUAAUGAUCAUGACGUCACUGauagugacguaugaauauuaacucacuucgucauuu	2	5	7	novel	ciona small RNA,srnaloop
160	S24_356570-356495:-	Harore-miR-5098	gaAUGGAUGGAUUGGUUUAGAUAUGUuauuaauugcaaggagcgaaaauuACUUACUGAACCGAAUCCAUCCAUcc	2	5	7	novel	ciona small RNA,srnaloop	>miR-5098_5p:KhC5:4549193-4549251:+ aaacaggcAUGAAUUCGUUGAGAUAUGUgcgagcaccuucaacgaaucaugaucaauuu >miR-5098_5p:KhL22:38266-38324:- aaacaggcAUGAAUUCGUUGAGAUAUGUgcgagcaccuucaacaauucaugaucaauuu
161	S456_39493-39583:+	Harore-miR-5099	AUAGAAGCGGGGUAGGAGGGUGugugacguagauacgaauuuuacuugguaaaaguguauuuucaucauACCCCUUUUAUCUCGCUUCUAU	3	4	7	novel	ciona small RNA,srnaloop
162	S277_34350-34280:-	Harore-miR-5100	auuuguggaaaAAAGAGAAAAAGGUCGGUGUCAcuuagUGACACAGAGCUUGUUCCGUUUcuugaccaaau	2	4	6	novel	ciona small RNA
163	S485_9852-9795:-	Harore-miR-5101	uuucucgAUUUGAUCUUUGUUUGCCUGUuaucagugcaaacagaaaugaaucuaugaa	0	6	6	novel	ciona small RNA,srnaloop
164	S149_116420-116359:-	Harore-miR-5102	gaUUAACAAGGUUGGUUAUCAAGUUGauuuuucuuuCAAGUCGGUCACAAACCUCGUUAAcc	1	5	6	novel	ciona small RNA	>miR-5102_5p:KhC7:5748472-5748539:- uugggggugUAACAAUGUUGGUUGUGAUGUUGauuauuaaaucacaaucguuauuauuacaugggaaa
165	S3067_884-953:+	Harore-miR-5103	auauuuaGUUAGUUGCACUCUUUACUAGUUGgagcauUAUGUAGUGAAGUGUGCCAUCUAGacuaagugu	1	5	6	novel	ciona small RNA,srnaloop	>miR-5103_3p:KhC8:2619481-2619548:+ UGAAGUAAAAUGUGCCAUaauaaacguaaggugacuguuuuucaauugauggcaucaauuuuaaguug
166	S319_46241-46310:+	Harore-miR-5104	guugggugAGGGGGUCAAAUUUUAGUGGGAUGguauuCAUACCCACUUGAGUUUACCCCGUuuaucugac	0	6	6	novel	ciona small RNA,srnaloop	>miR-5104_5p:KhC2:2262074-2262149:+ cuugcgaauauuugguuuucgauuuugaaagauuuuccuccaaucugucacaaacAGGAGUUCAAAUUUUACUGGG
167	S29_63371-63437:+	Harore-miR-5105	ucgAACUCUUGAUUUCUGUGAAUUCUguggucacaauucuaAGAGUUCAACGAGAUCAAGAGCUgga	3	3	6	novel	ciona small RNA,srnaloop
168	S91_168720-168652:-	Harore-miR-5106	ccauuugcccCCGUUAUUCUUAUUUAAUUCACUCaucGAGCGAAUUCAAAGAAAACGAAGGaaaauugg	0	6	6	novel	ciona small RNA	>miR-5106_5p:KhL34:189087-189195:- ucucaaguguuuuuaaugucguuuuuguuccauuucaucaggauaaaaaacaucuaaguguguuUUAUUCUGCUUUAAUUGACUuuagcggaaguugucaaacuugaga
169	S726_3910-3844:-	Harore-miR-5107	cgucaGCGUACACUAAUACAAGCUAUAuagcuauacacgcgAAUAGCUUGUAUUCGUGUACGUagcg	0	6	6	novel	ciona small RNA,srnaloop
170	S2_469927-469986:+	Harore-miR-5108	UGGUGUACGAAGGUACAGUGUAuuuacuuugauaauguUACGCUGUAACUUCCAACAUCA	3	3	6	novel	ciona small RNA,srnaloop	>miR-5108_5p:KhC5:3415233-3415331:- uaaguacugUGGGGUAAGAUGGUACAGAGUAuuuuagaaucuuaagucugccaauauauaauucuguaaauauuuuuuguuacuaccaaaugggacgaa
171	S43_9777-9718:-	Harore-miR-5109	gaucAGCUAAUAUUGAUGGCACAAACAUucaggAUGUUGUGUACGAGUCAAUUGCUGauc	1	4	5	novel	ciona small RNA
172	S217_111049-111108:+	Harore-miR-5110	ugUGUUUUUGUUACGGACCAGCUGAUauuguacAUUAGCUUGUCAUCGACAGAACGCaca	3	2	5	novel	ciona small RNA,srnaloop	>miR-5110_5p:KhC7:5821929-5821998:+ UUUGUGACGGAGUAGCUGAUuguuuggauuguagugacgaaacaaucaagugcucuauugacgucagaag >miR-5110_5p:KhC7:5821888-5821966:+ gucaugugacaauggaaggguuugucuacgucacaaucagcUUUGUGACGGAGUAGCUGAUuguuuggauuguagugac
173	S398_25323-25392:+	Harore-miR-5111	aauaggaugugggauucuaaaaauucuggaaaaguucuagaAUUAUUCCAGAAUAACCAGCUauucuguu	0	5	5	novel	ciona small RNA,srnaloop
174	S470_11785-11844:+	Harore-miR-5112	cgacGCCAUUCGCCACUUCGUUACGAUAauauUAUUGCAAAGUGUGCCAGAAUGUCgucg	2	3	5	novel	ciona small RNA,srnaloop	>miR-5112_3p:KhC10:611761-611850:+ gacUGCAGAGUAUGACAGAAUGUuuaaguuuauuuauacuauguugauguguauuauaaguguaaaaggaucuucuggcaauuguuuguu
175	S384_58771-58712:-	Harore-miR-5113	agUUGGAGCAUAAGCAGCUCUGAAGCucagcugACUUCAGAACCAGCACGUCCUUCAacu	1	4	5	novel	ciona small RNA
176	S698_28492-28425:-	Harore-miR-5114	acagcacuGCAAGAAACACAUCGAUCGGUUuccuugacAACCGCUAGAUGUCGUCCUUGAgccucuau	2	3	5	novel	ciona small RNA
177	S470_5289-5346:+	Harore-miR-5115	auauCAGAACGAACAAGCACACGCACGgcagguguucgcauuguucgcucugccauau	3	2	5	novel	ciona small RNA
178	S1875_142-209:+	Harore-miR-5116	ccaaaaauUUGAAGAAAAAGGGCGGUAGaaaaaaaaguguuugacugcuuuuuccucagauuguuugg	3	2	5	novel	ciona small RNA,srnaloop
179	S397_49544-49613:+	Harore-miR-5117	UUCAAAACAGACAUCUUGACUGcgaggcgugugugguuuuccacgguuCGCUUGAGAUGUUUAUUUUGAA	1	4	5	novel	ciona small RNA,srnaloop
180	S260_45115-45193:+	Harore-miR-5118	GACGGUUACUUUCGAUAAAAUCguuacuuuagcgagaaauacaucacuaaaaauacgCAAUUUAGCGUCAGUAGCCGUC	3	2	5	novel	ciona small RNA,srnaloop
181	S19_435816-435747:-	Harore-miR-5119	aggcacugUUACAUUUCUGAAAAUAAACcaagucuucgcuucguuuauuuacacaaugacacagcacucu	1	4	5	novel	ciona small RNA,srnaloop
182	S193_80746-80805:+	Harore-miR-5120	CAUGUUUGGUUAUAAGCAAGGGUAuuuuuucaucUGCCUCUCGCUUAUAAAUCGAACUug	2	3	5	novel	ciona small RNA,srnaloop	>miR-5120_5p:KhC11:1564253-1564332:- accagguugguuauuugcuuacaaggcuuaacaugcauugaaggccgCAUGUUUGGUUGUUAGCAAGuuagcaacuaugu >miR-5120_5p:KhL157:44250-44378:- ugagugacuuauacaugguugccacuuccaugacaacagucgaguuguugauuuacaguguguggauaaguguguugguaugugugaauuuuuuuguuUGUUUGGUCAUAAUCAUGGAUAagucacuca
183	S978_3822-3881:+	Harore-miR-5121	augUAGGAGACGAAAGUGUUUUCUUUUuaagcAAGGGAAAAACACGUCGUUUCUCAacau	0	5	5	novel	ciona small RNA,srnaloop	>miR-5121_3p:KhC10:4572589-4572688:- gcuuaucugguauuaaaacauagugcauuucuaauguuuugucuaccaucagguaagacuucaucAGGGAAAUACACUACGUUUUUCAuaccacaugagc
184	S702_18850-18916:+	Harore-miR-5122	cuGUUAUCAUACUUCGCAGUAUAAGUugguuugaguuuACUAAUACUGUUCGAUGGUAUGAUgacag	0	5	5	novel	ciona small RNA,srnaloop	>miR-5122_3p:KhS681:18266-18345:+ auUAAUAUUGUUCAAUGGUAUGAcguaacaauaaacacaaugaacguauuguugacgcguguguuauguaacaauguacu
185	S109_103318-103259:-	Harore-miR-5123	ugaaAGUCAACGGCAAACCGAUUUAGUAuugUACAGUAUCAGUAAUCCGUUGCAGuuuca	2	3	5	novel	ciona small RNA,srnaloop
186	S210_68554-68623:+	Harore-miR-5124	ucgcugUCUCUUAUUUCAUUUAAUGCAACAuucccUGUAUGUAUUAAAAAUGAAAUACCggauaccgcga	0	5	5	novel	ciona small RNA,srnaloop
187	S3_239923-239982:+	Harore-miR-5125	gguuUAAGUGUUUUUCAGCACUCAGUAGucauCUGCGGUGCUUAAUAAAUGCUAUAaauc	1	4	5	novel	ciona small RNA,srnaloop	>miR-5125_3p:KhC13:1390287-1390406:- uucguaauaauugcaauuauuauuauuguauucguuuaccugcagggucaccguuucuuuuguguuuuucagguggcucagaaaaaugaUGCGUUUCUUAAUAAUUGCGAUuauuuugaa
188	S1216_4088-4009:-	Harore-miR-5126	UACCGUAUUUAUUCGAUUGUAAacuuacaaucaaagguagcuuacgaucaggggcggcUUACAAUCGAAUGAAUACAGUA	0	5	5	novel	ciona small RNA	>miR-5126_3p:KhS455:54524-54577:- AAAAUCGAAUAAACGCAGUAugacgucacagugccuauuucguuuuucaauuuu
189	S203_13706-13632:-	Harore-miR-5127	ugaacuauacagaagcucccAACUCACGAACGACUUUCCAAAagccguucaUUUGUCAGGUUGUUCGUAAGUUca	2	2	4	novel	ciona small RNA
190	S404_35900-35959:+	Harore-miR-5128	gacaAUGUGUUGCGUUCGAAUUAAUACAuuuuuUGUCUUGGUUUGAAUGCACCUGAUguc	2	2	4	novel	ciona small RNA,srnaloop	>miR-5128_3p:KhC2:7184895-7184963:- UUGAUUUGAAUGCAGUUGAUcagugcauucuacgugaccggaauggacaggcaacgacuuuuaaaucug
191	S101_56533-56474:-	Harore-miR-5129	uaGAACAUGCUUCAUAAAAAUCUCACguugguuGUGAGACAUUAUGAACCAAUGGCUcua	0	4	4	novel	ciona small RNA,srnaloop
192	S33_252334-252411:+	Harore-miR-5130	augauuugucgugAAGGAAAUUUUCGUGAUUUCUCUGuuuaCAGUUAAAUUAUGAGGCUUGCGCUcgugacaaaucgu	0	4	4	novel	ciona small RNA,srnaloop	>miR-5130_3p:KhC10:996834-996889:+ acauAGUUAAAAUAAAAGGCUUGCaaauuaggucacauccuuuuaguugguuaugu >miR-5130_5p:KhC14:4243526-4243634:- guugGGAAAUUUAAGUGAUUUCGCUacgguugccgcucccaugcccauagucgaguuacugaagccauugcaguguguggaucagcagaaauaacuugguuuuccuuau >miR-5130_5p:KhC4:1559572-1559641:+ uccacauagaauauagaaacgaauuugucaucgccuccucgcggaaAAAUUUUUCUGUUUUCUCUGuaua
193	S199_159914-159973:+	Harore-miR-5131	uacgcGGGGGAGGGGGGGUGUUUGCACUCuucGAGGUAAAUAUCGUCUAUCGCUCGcgua	2	2	4	novel	ciona small RNA,srnaloop
194	S45_312467-312527:+	Harore-miR-5132	aguaACCGUUAUUAAAGACUGGCGCUAUacagaaaAUACCGUCAGCUGUAAGAAGGUUAcu	1	3	4	novel	ciona small RNA,srnaloop
195	S983_10003-9944:-	Harore-miR-5133	acugAUGUUUUGCAUGAUCAGAAAGAUucugaauauuAUCUUGCUCAUCAGCUCAUCAGU	0	4	4	novel	ciona small RNA,srnaloop
196	S559_41099-41157:+	Harore-miR-5134	cAGAUGGGGUAUUUUGUAUAGcguagcaccggcgagcacguauacgaaauaacauauug	2	2	4	novel	ciona small RNA,srnaloop	>miR-5134:KhL10:65412-65511:+ uaugcAGUUGUGGUAUGUUGUAUAGuggaaugggggaaaaugggacaacuuuucguucuauuuucuuguuccauuugguaauaaacaaacaacguucaaa
197	S33_184646-184705:+	Harore-miR-5135	auAUGUGGUACAGGUUUAACAUCGAUuauccaccAUCGAUGUUCAGCCUAUAUAUGGUau	1	3	4	novel	ciona small RNA,srnaloop
198	S230_117639-117698:+	Harore-miR-5136	cguGUAUCCAUAUCUUUAUAGUACAGAuuuucUCAUGUGCUUUGACGAUACGCCUAcacg	2	2	4	novel	ciona small RNA,srnaloop	>miR-5136_5p:KhC9:1222422-1222480:+ gugugugcuguauauacgguugguauuaaguugaauacuUAUCUAUAUGUAUAUAGUAC
199	S770_15102-15171:+	Harore-miR-5137	gcuGGCUAGUAAGUUCGUAGAAUUUucgcguuaccagacacagaauAAAUGUUACGAACUUAUUUGCCgc	2	2	4	novel	ciona small RNA,srnaloop
200	S133_128148-128090:-	Harore-miR-5138	acaauuacagucguagauauauauccuugcugagaUUUGAAUCUGUUACUGUAAGuugu	3	1	4	novel	ciona small RNA,srnaloop
201	S54_206062-206131:+	Harore-miR-5139	cauaaugaaaaucggcaucaguccuuucauuaguauuuaccuaauaaaGGACGAUGCAAUUUUGAUGUug	2	2	4	novel	ciona small RNA,srnaloop
202	S5_709381-709440:+	Harore-miR-5140	ucGCCGUUUCCUUCCGAUUGUAAAAUuuuuucAUUUCUCACAUACCGUAGGGAACGguga	1	3	4	novel	ciona small RNA,srnaloop
203	S145_12314-12373:+	Harore-miR-5141	guAAAUCUCACUAGAGUAGGUGAUAGacuguccCUAUGACUGUAUCCUAGGAGAUAUuac	1	3	4	novel	ciona small RNA,srnaloop	>miR-5141_3p:KhC8:4954551-4954619:+ UAUCACUGUAUGCUUGGAGugaaucaacuuuuguaguuuauucacugcaccaaguucacgcagugucug
204	S460_67636-67571:-	Harore-miR-5142	cucuaguGGUAAUAUAGCAUCAGCAUCCUGCaucaGUUGAAGGCAUUACUAUUAUUACCacuagag	0	3	3	novel	ciona small RNA,srnaloop	>miR-5142_3p:KhC11:4327283-4327382:+ caguuUUGAAGGCAUGAUUCUUAUUAuucuauaauaaauaauaaucaaucaauugguaauuguuuagcuggugaccgguaacaauugugaccuucaacug >miR-5142_5p:KhC8:2223802-2223870:+ uagGGUAAUAUAACGUCAGAGUCCUGuaaacacacaguguuuauacgacucugcauaacgugugccgcg
205	S175_163774-163840:+	Harore-miR-5143	uugugccgGUCAUACAAAAUUGUACUCCUGUGugcaCACAGGAGUCUACUCUUUAUAUAUcgcacga	3	0	3	novel	ciona small RNA,srnaloop
206	S161_94632-94700:+	Harore-miR-5144	gcaguuggGAUUGAAUUUCAUCGUUCAACUUGauuugaCAAUCGAACUAAAAAUUCAAGACUcaacugc	1	2	3	novel	ciona small RNA,srnaloop
207	S531_34147-34213:+	Harore-miR-5145	uucaaaccgCAGUAAAUCUAACAAAUACUCUUCacuGAAGUGUAUUUGUGUUAGGUCUGUgguugaa	1	2	3	novel	ciona small RNA,srnaloop
208	S172_173518-173459:-	Harore-miR-5146	AGAAUCGUGUCAGAAACAACUCGUuauagccgaucACGUGUUGCUGUCUGACCCAAGCCc	1	2	3	novel	ciona small RNA,srnaloop
209	S5_688432-688491:+	Harore-miR-5147	uaggccuggaagucacuacaguuacaugauaguaauauaCUUGUUCUGCUUGCUGGCCUa	1	2	3	novel	ciona small RNA,srnaloop
210	S705_316-384:+	Harore-miR-5148	auggaugaccUCUGCACCCUAGUGUUAUCUCGUAuuauUACGAGAUAAUGCUCGUUCAAGGUcacacgu	3	0	3	novel	ciona small RNA,srnaloop
211	S342_65239-65298:+	Harore-miR-5149	UCGCUGCAACGAUAAGUUCCGUuuuugcuguagcgauuAUGAAUGUUUUCGUUACAGCGA	1	2	3	novel	ciona small RNA,srnaloop
212	S104_48350-48422:+	Harore-miR-5150	guugaacaacAAGGUUGCUGUUCCAUCGUUGAAAguaaugaUUUCAAUGAUGGGAGUAAUCAAGUuguccaau	1	2	3	novel	ciona small RNA	>miR-5150_3p:KhC3:4831142-4831221:- uuuuuuuguuuguuugauuucagaauggcaacuaaguugauaagacuugUCAAUGAUCGGAAAAAACAAGUucaaaaagg >miR-5150_5p:KhC9:6552104-6552182:+ acaugguugacaauaacuuuuauuggucucuucgauuacgguagcgaagauuuaaaacagAAAGUUGUUGUUCCAUAGU
213	S32_175852-175911:+	Harore-miR-5151	uaACAAUGAAUGGCAUAAAGAAACUugggcgugggcauuuuauuaugucagucaucguug	0	3	3	novel	ciona small RNA,srnaloop
214	S33_11614-11673:+	Harore-miR-5152	GCCGACGUUCGUCACUUUCUUCAUgcaucuaaaAUGAUAAGAAAUGUCACGAAUAGCggu	0	3	3	novel	ciona small RNA,srnaloop	>miR-5152_3p:KhS642:8624-8703:+ aAUAAUAAGAAUUGUGACGAAUgcguauuacgcucagccuggacaauacuuuguaauaucauauuacaauuuguguuagu
215	S166_117684-117606:-	Harore-miR-5153	gccuucauucgaucUACAUAAACUAGAUUAAAAAGCGUagcgaACAACCUUCUAAUUGAACUUGUGAucgaaugaaggc	1	2	3	novel	ciona small RNA,srnaloop	>miR-5153_5p:KhL168:27267-27355:+ gugaggauacguuuuuauuauucuuuuucuuugacuguucuucguuuacugccauauaggACAAAAAAUAGAAUAAAAAGgugucccau
216	S75_44276-44335:+	Harore-miR-5154	augcUUUUUACAGUACACUAUAACAUUCcguGAAUGUAAUUCAGUACUGCUAGGAgguau	1	2	3	novel	ciona small RNA,srnaloop	>miR-5154_5p:KhC8:2987920-2987985:- uuuagguuaccguguauaugacucauaguugguaggaguaugagauagUUUUUACGGUACAAUAAA
217	S136_14707-14774:+	Harore-miR-5155	aucauagucAUUUCAAACGGAAGGUAGUGGAACucguGUUCCGUUCCCUCGCGUUUCAGAUuuaugau	1	2	3	novel	ciona small RNA,srnaloop
218	S906_5887-5947:+	Harore-miR-5156	accuGGGCCAAUGGGUCCACCAGGCCcgauuggccGACCUGGUGGACCUGGCGGUCCuggu	3	0	3	novel	ciona small RNA	>miR-5156_3p:KhC1:5907092-5907220:- cagacacaccagguucuccacgaauaccuggguuaccaucagcaccagggaaaccaggaagcccaucugcaccaggaguuccuggugugccagguggcccgggugGACCUGGAGGGCCAGGUGGUCCug >miR-5156_3p:KhC1:5907087-5907153:- ugcaccaggaguuccuggugugccagguggcccgggugGACCUGGAGGGCCAGGUGGUCCuggugga >miR-5156_3p:KhC8:6004987-6005055:- aguauuuucuuccagggugaugccgguccugagggagaacaagGACCAGCUGGUCCUGGCGGUgaaucu
219	S107_176213-176274:+	Harore-miR-5157	cugcUGAGAGAGAGUGAGUACAAUGUAUucgaGUCCAUUGUACAUCAUCUCUUUGUgaauag	0	3	3	novel	ciona small RNA,srnaloop	>miR-5157_3p:KhS1379:8972-9050:+ ugaucucuuGUCCAUUUUACAACAGCUUUUUGgcaaaccaugcggauagagcgguugcuuacaauuggacaagaggugg
220	S215_56737-56796:+	Harore-miR-5158	gccAGGGUUGAAUUAUUAUAGCAGCUGauugcaUAGCGCUGUAAUGGUGUAGCCUUGagc	3	0	3	novel	ciona small RNA,srnaloop
221	S33_194012-194071:+	Harore-miR-5159	gCAGCCAAAAACAGCAGGCCGACGAagacgucaUCGUUGUAAACUGCUGUCGUUGUCugc	1	2	3	novel	ciona small RNA,srnaloop
222	S47_31862-31930:+	Harore-miR-5160	GGCUCUUUUACGACUACGGUUUacuaucaauucuaaauuuauaggacUAACCGUCCUCGUACAAGUGCU	0	3	3	novel	ciona small RNA,srnaloop
223	S2577_822-881:+	Harore-miR-5161	ucuGCAAGAGAAACUUGGUCAGCGUGAccaauUCACGAAUGCCCAACUGUCCUUGCauga	1	2	3	novel	ciona small RNA,srnaloop
224	S12_619583-619650:+	Harore-miR-5162	ggacgcuGCAAUCCUCAGGUAGAUAUGUAgcuauuuucuUCGAUAUCUAUUUGAGGAUUGUuaaguuc	0	3	3	novel	ciona small RNA,srnaloop
225	S21_242283-242224:-	Harore-miR-5163	cugcuaccuuugcaccacuaguaacugcgagcugcGAGUUACAAGUUGAGCAAAGuacug	0	2	2	novel	ciona small RNA
226	S55_95953-96012:+	Harore-miR-5164	uguuguucuucguuuuauuugcaaauaauaaguauucgcAAAGUGAAAUGGGGACCGCUa	1	1	2	novel	ciona small RNA,srnaloop
227	S248_49080-49018:-	Harore-miR-5165	auuacgucaugaauuacugcaaucggaaaucaauuuuccCAUUGAGUGCAUUGAUGAUGucau	1	1	2	novel	ciona small RNA,srnaloop
228	S29_138272-138338:+	Harore-miR-5166	agcuauGAUGUUAUGUUAUCAAGCAUUGCCucaaGGCAAACCUUGAAGAUCAUAAAUAucgauggcu	0	2	2	novel	ciona small RNA,srnaloop
229	S7_650990-651057:+	Harore-miR-5167	auaugCACCGGAUGAAAUUCACCUAUUacugcugauuucagGAUAGGUUAAUUUCAUUGCGUGaaugu	1	1	2	novel	ciona small RNA,srnaloop
230	S378_49840-49905:+	Harore-miR-5168	ccccuacGCCUGCUGUACCAUACUAAAUAccagggaUAAGUAGUAUGGUACAGCGGGUacagcggg	1	1	2	novel	ciona small RNA,srnaloop
231	S47_299617-299676:+	Harore-miR-5169	auuuUUGGAAUUUCCCUUGGCACCCAUUucgAAUGGGUGAGAAUGUGAGAUUGUAagaau	0	2	2	novel	ciona small RNA,srnaloop
232	S517_35232-35291:+	Harore-miR-5170	ucugUUGGGAAUUGAAUAUCGCCAGUUCggcGAAGUGAUGAGGAUUCGAUUACUAacaga	1	1	2	novel	ciona small RNA,srnaloop
233	S790_25161-25218:+	Harore-miR-5171	cuGCUAGCAUAGAUAAUGUAUGaugauaaugagaguacauguauuaucuaugcugcaa	2	0	2	novel	ciona small RNA,srnaloop
234	S72_303040-303109:+	Harore-miR-5172	aUGCAUUUAAUUUGCUAUUGUcagucaacuaacuauacagcaguugauuaacuauagccaauauaugugu	1	1	2	novel	ciona small RNA,srnaloop
235	S31_106874-106942:+	Harore-miR-5173	ucucgAGUCCGUCCUUGAGAUGUGAUUCAaauucaaUGAAUUAAACAAAACUCGAAUGACaacucgaga	1	1	2	novel	ciona small RNA,srnaloop
236	S119_235743-235810:+	Harore-miR-5174	gCAUUUCAUGCAAACGAGCGAUuuuauccaaaaaacgcgcuaaaaauAUCGCUGUUUGCAGGUAAUGC	1	1	2	novel	ciona small RNA,srnaloop	>miR-5174_3p:KhL92:87565-87624:- uaaauauuaaauauccaacugcgauagcgcugucAUCGCUGUUUGGAUGUAUUGuguaug >miR-5174_3p:KhS1340:3605-3702:+ ucguguAUCGCGAUUUGAAGGUAAUGCauuauuuugacguaacaauauacguucauacgucauaauaaucuguuauacacuuuggacgcaauauaaaa
237	S296_39263-39196:-	Harore-miR-5175	gguaacuuUAUUAUUUGAAUAGUAAAGCAUGCaaggGCAUGCUUGAGCUACAGGAUAAUUaagccacc	0	2	2	novel	ciona small RNA,srnaloop	>miR-5175_5p:KhS164:119148-119237:- aaccacgaucaggaUAUUUGAAUAUUAUAGUAUGguaggggaagaugggacacuuuuaucacauaauauucaaauauccugaucauguuu
238	S105_19031-18970:-	Harore-miR-5176	CAGGGGGAACAUCGAUUAUCCAGCAUcauuggauggAUGCUGGGAAAUCAAUGUUCACCCUG	0	2	2	novel	ciona small RNA
239	S17_344610-344551:-	Harore-miR-5177	acgCAUCAAUCGAAAUAACGUUCCAACaucacaaGUUGUCGCUAUUUCGAUGAUCUGCgu	0	2	2	novel	ciona small RNA,srnaloop	>miR-5177_3p:KhS615:19347-19443:+ aaguauugugacguaacagaggcaggugguaaggaucgcgacaccugcgcguUUGACGCGAUUUCGAUUAUCagccguuuguuacgucguagcguuu
240	S126_49903-49970:+	Harore-miR-5178	auuccuguGGGCCAAGUUAAUCAGCUAAUUUGuugucCAAAUAAAUUGAUUGCAGGCCGUAcaggaau	0	2	2	novel	ciona small RNA,srnaloop	>miR-5178_3p:KhC6:1165325-1165390:+ gggcaggcguacucacuugaauuauauucaauuacaguugugUAAUUUAAGUGCAGGCCGUAuuuc
241	S47_289686-289752:+	Harore-miR-5179	cucuuuUGUUUGCGUAAGUGUAAAGGGUGUguuucugaACGUCGAUUAAACUUACCAGACAAaauag	0	2	2	novel	ciona small RNA,srnaloop	>miR-5179_5p_KhC4:1078327-1078435:+ UGUAAGUGUAUACGGUGUauaugguguauacgguguauaugguguauaugguguauacgguguauaugguguauacgguguauaugguguauaugguguauacggugua
242	S64_124189-124130:-	Harore-miR-5180	uaucUUGCUACCACACAAAGCUGAACGCauaaACAUUCAACUCUGCGGAUUAGCUCaaua	2	0	2	novel	ciona small RNA,srnaloop
243	S334_81833-81892:+	Harore-miR-5181	gguuAUCUAGCUCUCAAGGAGAAAGUAAgucauUUGAUUUCUCCUUAAUGAGCAGAAauc	0	2	2	novel	ciona small RNA
244	S52_255820-255879:+	Harore-miR-5182	cugUAACUUGUCAUUGUGUUUUUCGCAaucccUGCUAAAAAGAGCAGUGACACUAAacag	0	2	2	novel	ciona small RNA,srnaloop
245	S187_135679-135745:+	Harore-miR-5183	UUCCACUUGGCUAAUGGAGAAUcacguaccuaguguaugaaacgaAAUAUCCUCUAGCCAAGUAGAA	0	2	2	novel	ciona small RNA,srnaloop
246	S7_80730-80789:+	Harore-miR-5184	uaaUCCUUCGUCAGAGAAUAGAAACUCgcacgucgGAGUGAUUAUUUUCUGCGGAGAUUa	2	0	2	novel	ciona small RNA,srnaloop
247	S103_213931-214000:+	Harore-miR-5185	gucgacAAGUAUUCGGUAGCAAUAACAUggccugacauaacaaCUGCUAUUGCUACGGAACACGUacgac	0	2	2	novel	ciona small RNA,srnaloop
248	S166_148294-148353:+	Harore-miR-5186	uuUGAACCUUAGGUGAAUGUAUUUACgguugGCAAAUGUCCAUGUCGUCUGAGGUucaga	0	2	2	novel	ciona small RNA,srnaloop
249	S234_32802-32861:+	Harore-miR-5187	uguuaauuaaauuucgugaaccagaaucacugauuuuguUUGAUGCAGAUUUGGUUAUCa	1	1	2	novel	ciona small RNA,srnaloop
250	S420_83987-83926:-	Harore-miR-5188	aucauugUCCAGUACAGUCCUGUGAUAUGGAuauUCCAUAUCACAGACGCUGGAGUAGcgau	0	2	2	novel	ciona small RNA,srnaloop
251	S233_83726-83785:+	Harore-miR-5189	guaAUAGAUGGUUGUUAGAGUUAACUCgguuucaGAGCAAACUCUAAUUAACUACAUUgc	0	2	2	novel	ciona small RNA,srnaloop
252	S47_168615-168555:-	Harore-miR-5190	cugcGGCAGCCCCGGCUCCUUUGUAUcaacaaacgACACAAGAGCGCCGGGUCUGUCucag	1	1	2	novel	ciona small RNA
253	S174_87145-87211:+	Harore-miR-5191	gcaaAAUACUGUAACCAAUGGAUGGUACauuguuaaaGUGCGAACCAUUGGCUGACGAGUUuauugc	1	1	2	novel	ciona small RNA,srnaloop	>miR-5191_3p:KhC8:3753470-3753536:+ acugcGCAAAACAUUGGCUGACGAGcauuaaagggagcuuaauucacgguuugguauuuugccuauu
254	S540_32794-32853:+	Harore-miR-5192	guuUUUUACUUCAAUUGCCUGCAUUUGauguCAAGUGUCUGGCAAUGGGUUGUAGcaaac	0	2	2	novel	ciona small RNA,srnaloop
255	S31_121493-121552:+	Harore-miR-5193	augacACAAAUGUUGUCUCAAUUGAAAGAcguUCUUUCACUGAGCAACAAGGAUGUacau	2	0	2	novel	ciona small RNA,srnaloop
256	S3_624663-624722:+	Harore-miR-5194	ugaUUAAUGGCAUCUCUUAGUGUUgucuaguucaaaacaAACAUGCAGAUGCCAUUGUCA	1	1	2	novel	ciona small RNA,srnaloop
257	S159_9211-9270:+	Harore-miR-5195	GCUUACAGUUACUCUUUCACUGUuacuauaccguacuACUGUAAUUGAGGAACUGUAAGC	0	2	2	novel	ciona small RNA,srnaloop
258	S1011_3286-3355:+	Harore-miR-5196	guuccuCGUACAGUACCAGAUGUUGUUUggacuaggggaugaaAGACAUCAUCUGGUAAUGUGUGugaac	2	0	2	novel	ciona small RNA,srnaloop	>miR-5196_3p:KhS1936:4583-4672:+ uacaucaugugugucugguguauacgaagacacccauguuauaacuugacagugagcaugagguguuuaaauACAUCAUGUGAUCAUGUG >miR-5196_3p:KhS1936:4589-4698:+ augugugucugguguauacgaagacacccauguuauaacuugacagugagcaugagguguuuaaauACAUCAUGUGAUCAUGUGUGucugguguauacgaagacacccau
259	S180_9938-10002:+	Harore-miR-5197	UGAAAUUGCUUUCACAAACCAGugagauuguugcuucagcuccCAAGUUUGCUAAAGCAAAUUCA	1	1	2	novel	ciona small RNA,srnaloop	>miR-5197_3p:KhC12:3112854-3112952:+ uguucuuucaauuguuugguugguuucCAUGUUUCCUAAAGCUAAUUgcagagauuuggcuuuggaaguguguaaaucagagcauuuuucagaaagaug
260	S35_328600-328661:+	Harore-miR-5198	uauCCGGUCGCUAGGAGACAGUAUUuaaucgacgacauACUACUGUCAUCUAGCGGCGGAua	0	2	2	novel	ciona small RNA,srnaloop
261	S39_379361-379426:+	Harore-miR-5199	cacuucuACUCGUAUUGAAUACGUCGGUCGUgcuaACAGUGACGUAUCAAUAGCGUAAUagaacug	0	1	1	novel	ciona small RNA,srnaloop
262	S250_55674-55733:+	Harore-miR-5200	ACGCUGUUCUGAAUCCUGGUUGcacgacauuugaguuaCGAAAUGGAUUCAGAAUAGCGU	1	0	1	novel	ciona small RNA,srnaloop	>miR-5200_3p:KhL96:381374-381433:+ ugcacgcauugcauuuguggcgguauagcuuauuuagcgguuCGAAAUGAAUGCAGUAUA
263	S621_13221-13153:-	Harore-miR-5201	ucgauaAAAAAUCAGGGUUAUGUGCCAUUUggagaaugAAAUGGGAUCAAACCCCUGACAUUcaaucaa	0	1	1	novel	ciona small RNA,srnaloop
264	S648_32836-32887:+	Harore-miR-5202	aUCGCAACGCAACCGCGCCACagcaguuguugugccgugguuccgugcagau	0	1	1	novel	ciona small RNA,srnaloop
265	S871_11002-10943:-	Harore-miR-5203	ugcucAGGUGUUGUAAUUUUACAUGCUCAaguUGAACCUCUAUAAUCCAUCACCCAcgca	0	1	1	novel	ciona small RNA	>miR-5203_5p:KhC11:4257748-4257826:- agaagcuggauuuaaaauuguugcagauuuugaugucaaagucgaggugcuGUGUUUUAAUUUUAAAUACUuugcauuu
266	S43_287043-287102:+	Harore-miR-5204	ccaaCGCUAUAAUGUCAAGUUAUAUUUAgguacgUGAAUAUGAAUCGACGAAUAGCUUgg	0	1	1	novel	ciona small RNA,srnaloop	>miR-5204_5p:KhL4:168703-168768:+ ucuuaaCUAUAAUGUGGGGUUAUAUUUucgcccagugaaaauuuuggccccaaaauguucuuuaaa
267	S43_26712-26775:+	Harore-miR-5205	cggcacaAUGAAAACAUAUUAGAUCAUCCucguaguagcGAAUGAUCUACUAUGUUCUAUUccg	0	1	1	novel	ciona small RNA,srnaloop
268	S506_47150-47081:-	Harore-miR-5206	aaauAUGAUUGGCUGACACUUUAUccguaucuauaaagauaacggauaaggcugacaguagaucagacgu	1	0	1	novel	ciona small RNA,srnaloop
269	S118_191668-191737:+	Harore-miR-5207	ucugauugAAGUGAGCAAUGGUAGUACUUUGGacaaagCCAAAUACUUACGAUUGUGCUAUUuuaacaga	0	1	1	novel	ciona small RNA,srnaloop	>miR-5207_3p:KhC5:3031638-3031726:- agguuaaucaaacagaacaaucaaucgguuguacuuguuagcgaaguuaguagguuaugguugugauuuuAAAUUCUUGUGAUUGUGCU
270	S106_182131-182075:-	Harore-miR-5208	aauauagccguguuucugauauguggauucuuaugcAUUCAGAAACCUGGAUAUAUc	0	1	1	novel	ciona small RNA,srnaloop
271	S39_220433-220526:+	Harore-miR-5209	gcuccugugccucCAUCUAGCGUACGUCAAGAUUCaccucgcuaucugcaagauaguaguUAAUAUUGACAUCCGCUAGAUGccgucaaggagu	1	0	1	novel	ciona small RNA,srnaloop
272	S38_258719-258660:-	Harore-miR-5210	guGAUCAAGCUUGUGAUGUCACAGggaauacgggauguCUUGACGUCAUAACUCGAUCAC	1	0	1	novel	ciona small RNA,srnaloop	>miR-5210_3p:KhL92:96308-96363:- ucggcgaaugaugacgucacggcgauaauauugauugUGACGUCAUAACACGAUGA >miR-5210_5p:KhC1:1932727-1932816:+ cuuccgaacaugauguuugugacguaacaagcgugguagacuaccuggauuguGAUCAUGCGUGUUAUGUCACAGacaggcauugucaag >miR-5210_5p:KhC5:2875384-2875440:+ gugacguacguauaccugacgucacucuuucaugacguAUCAGGAUUCUGAUGUCAC >miR-5210_5p:KhL20:244932-245007:+ acguaauagaucAUUAAGUUUGUGACGUCACAGaucaguagguuugugacguc…
273	S330_97764-97829:+	Harore-miR-5211	cacagcCUCGUUUUUGAGUCGAUUUUGGUAaaccaUAUGAAAAUCUCUCAAAAACAAGGaacagug	1	0	1	novel	ciona small RNA,srnaloop
274	S1122_1628-1690:+	Harore-miR-5212	acguacuGUGUAGCCGUGAAAUUAUUACGUAcagUACGGUAUUAUUCAGGCUAAGCAAuacgu	0	1	1	novel	ciona small RNA,srnaloop	>miR-5212_3p:KhC1:4438302-4438360:+ auaugaucGUAUUAUUCAAGUUAAACAAacugaccguuuaacuaagucaucgaucagcu
275	S68_137801-137732:-	Harore-miR-5213	auuccgucaGACAGGCAGUCAGAUCUUAUUAUUgcgAACGAUAUUAUCUAAAUACCUGACaaagcggaau	0	1	1	novel	ciona small RNA,srnaloop	>miR-5213_5p:KhC8:4799085-4799194:- uuguaucacuuuaaaACAGGCAGUAAGAUUUUUUUAgguuaauacaguaaaagcaaaauuacucuaaaaauguaggaaagaucuuacugaaucgcuuggguaugggguga
276	S45_210167-210226:+	Harore-miR-5214	UAUGUGUUGAGUAGGUGUCUuaauguaaaauucaacaucaagaaccaaaucagcacagua	0	1	1	novel	ciona small RNA,srnaloop
277	S56_33592-33527:-	Harore-miR-5215	ccuaugUAUAAUUGUAUUUCGAUCUCAUUCagccauaugGAACGGAUCGAAACACACUAUCAUugg	1	0	1	novel	ciona small RNA,srnaloop
278	S181_10951-11010:+	Harore-miR-5216	gGGAUUUCAGGAUUCACGAUAUAGCaaaauuucGAAAUAUCGUGAUUACCUUGAAUUgcc	0	1	1	novel	ciona small RNA,srnaloop
279	S112_194020-194079:+	Harore-miR-5217	UUGAUUUCACGACGACGAUCUACauuccugucuaaaGUAGGGCGUCGUCAUUGUCGUCAa	0	1	1	novel	ciona small RNA,srnaloop
280	S2365_42-101:+	Harore-miR-5218	guccuaGAUGGAGCUUCAAGGAGAAAAUAUguugAUGGACUUUUUGAAGUUCCCUAGGgc	0	1	1	novel	ciona small RNA	>miR-5218_5p:KhC2:7247637-7247695:+ uucUGCAGCUUCAAGAAGACAAUucuauuuuuucuggugauuguauucuuggcgaagga
281	S380_83754-83813:+	Harore-miR-5219	ugCUUAACUCGAACAUCUCCACGCAAgcgagaUUGCAGUAAAGUAUUCGAGUUAGAggca	0	1	1	novel	ciona small RNA,srnaloop	>miR-5219_5p:KhL116:155964-156022:+ uuacagAACUCCACCAUCUCCACACAAccagugugugguuuagauuggaguccagauaa
282	S482_21955-22014:+	Harore-miR-5220	caacaGCGGUGGACAGCAGAAACCAUGUAgauUACAUAGUUUCUUAGUCACCGUAAguug	0	1	1	novel	ciona small RNA,srnaloop
283	S305_52727-52791:+	Harore-miR-5221	gauguuguuACCUUUUAGUCAGGAUUCAGUCgagcgcGACUAAGUCCUGACAAACAAAUcgcauc	1	0	1	novel	ciona small RNA,srnaloop
284	S522_36246-36305:+	Harore-miR-5222	GAAAUUAGGACAACAAACUUCUaggaauucggguucacAGAAGGUUGUUGACGUAAAUUC	1	0	1	novel	ciona small RNA,srnaloop
285	S6_636709-636768:+	Harore-miR-5223	ucugGUGUUAAGGUUGGUUCAGUCUGCUuuuAGCAGGGUGAAAUAACAAUAAUCAuuuga	0	1	1	novel	ciona small RNA
286	S182_146778-146837:+	Harore-miR-5224	uaugCUAGGAAUACAAUACCUGCUGAUAcagUAAUAGCAAAGGUGUUGAAUUUUCgcaua	0	1	1	novel	ciona small RNA,srnaloop
287	S561_39369-39438:+	Harore-miR-5225	uauggcGGUUAUAAUGAGUCACAAUGUAUucaagcaggAUAUAUAGUGACGUAUUAGAAGCaguaccaua	1	0	1	novel	ciona small RNA,srnaloop	>miR-5225_3p:KhS598:24323-24392:- gacaaaugucuaucuauuguuauaucuuugaauaguauuugcaugugguccaAUAGAUAGCGACGUAUUU
288	S19_347192-347255:+	Harore-miR-5226	cgauUCACACGUUUUAGCAAUCAAUAcagcuaugggaauUAUCGGUUGCUAGAAGGUGGAAuug	0	1	1	novel	ciona small RNA,srnaloop
289	S283_92106-92165:+	Harore-miR-5227	ccgaaGAGAAAGUUUUCCCAAGUGGCUUUcuagAGAGUUACCGUAGAAUUUUCUUUUcgg	1	0	1	novel	ciona small RNA,srnaloop	>miR-5227_3p:KhL142:37636-37714:+ aaaagaacaaacaaaguaauaucuacacccagcguuguucagcgcagGUUAGCGUAGAUAUUUCUUUguuuguucuuuu >miR-5227_3p:KhL147:147994-148093:- guggcagggugggcAGAGUUACCCCAAAAUUUUCUacacugauuaauaaagagauauuauucaugaaguggaguaauggggaacuuucaguauuuucuac >miR-5227_3p:KhL25:67142-67221:- aaaauggcaaacaaagaaauaucuagacccagcguuguucagcgcagGUUAGCGUAGAUAUUUCUUUguuuguuuuauuu >miR-5227_3p:KhS461:18067-18156:+ …
290	S56_294869-294933:+	Harore-miR-5228	uaucaGUUUGGGUAACCUACGCUGUGAUAaaacugUAUCAUAGUGAUGUUCAUGCAAACaugaua	0	1	1	novel	ciona small RNA,srnaloop
291	S1358_5152-5087:-	Harore-miR-5229	augaugguCAUGGACUAGACAACAAAUAAAauaauUGUUUAUGCUGUCUAGGUCAUGggccgucac	0	1	1	novel	ciona small RNA,srnaloop
292	S61_244700-244641:-	Harore-miR-5230	agUUGCACCGUAAUAUCAAAUAUGCUucuuuuuAGCAUCAUGAUCAUUGACGGAGCUacu	0	0	0	novel	srnaloop
293	S519_59642-59719:+	Harore-miR-5231	GUGGCUUUUAGUUCACACAAAGgcaaaagauguuaucagaaagaaauacaauuuacCAUAGCGUGAACUAAAAGCCAC	0	0	0	novel	srnaloop
294	S3_7699-7763:+	Harore-miR-5232	uuuUUCGGCUCGAUAAUUUACGUGACAaaguuacaaaUGUCACGUGACUUAGUGAGAGCGAaaga	0	0	0	novel	srnaloop
295	S5_361437-361378:-	Harore-miR-5233	CGGUAAAGACUUACCGCGUGAUuuuuuacgaauaaggAUCACGUGGGCAACUCUUGGCCg	0	0	0	novel	srnaloop
296	S360_5896-5957:+	Harore-miR-5234	auauacUAGUCUAUUGGCUUCAGGUCCCUUugugAAGGCACCUAUGCCGUAGAAUACUauau	0	0	0	novel	srnaloop
297	S13_464157-464098:-	Harore-miR-5235	gauGUAAGGUAUGCAUGAAUAGAGAUCcaauuGUUCUUUAUCUCAAUUACACCUCAcauc	0	0	0	novel	srnaloop
298	S193_161171-161230:+	Harore-miR-5236	ggACUAGGAUUUCAGACUAUUUUAUAuuuacaucUAUAAAGUCUGAAGGACCCUUCGUcc	0	0	0	novel	srnaloop
299	S564_41023-41087:+	Harore-miR-5237	uucugagcuGAGAUAUCGUACAUACUGUAUUcucuguACUGCAAUAUUUACGAUAUCCAguagaa	0	0	0	novel	srnaloop
300	S6_263795-263854:+	Harore-miR-5238	cuaagCGUUUCGUACCAACGUCAAAGACAggaUGUAUGGACGGUUUACGAAUCGCGuuag	0	0	0	novel	srnaloop
301	S33_132167-132226:+	Harore-miR-5239	gUUUUAGUCCCAGCGUUAAAUCUUgcuuuuaaucugaAGGGUUUAGCACGGGAUUAAAAU	0	0	0	novel	srnaloop
302	S26_237181-237240:+	Harore-miR-5240	uGCUAAUGAAAUCACUCUACCUGAauaaauaucccucUCACAGGGUGAUCUUCAUUAGUA	0	0	0	novel	srnaloop
303	S8_677565-677506:-	Harore-miR-5241	uacuaGAAGUUCGCAACAAAGUGGGAAUAuauauUAUUUCACCUUUUACGCCUUCCAGua	0	0	0	novel	srnaloop
304	S259_117069-117131:+	Harore-miR-5242	uucucUGGGAGUUGCGACGGUAUUGUAUCacagcGAUAGAAUUACAUUACAACACCGCgagaa	0	0	0	novel	srnaloop
305	S88_121812-121871:+	Harore-miR-5243	cuccUGUGUAUUCGGUGAAUCAUUAAAUuccAUUUAAUUAUUCCUGACGUACAGUuggag	0	0	0	novel	srnaloop
306	S671_18458-18399:-	Harore-miR-5244	GUAGAGUUCAUCCAUGGUAAaaagucagggucaagucaUCACCAUGGAGAUGAACUCAac	0	0	0	novel	srnaloop
307	S686_22258-22199:-	Harore-miR-5245	uaucUAUUUCCAUCUAGUGUAUAUACUCaaguAACUAUAUCCGCUAGACGGCGCAAgaua	0	0	0	novel	srnaloop
308	S164_16088-16019:-	Harore-miR-5246	CUUUCAUGGUACCUUGGUAACUAgaauuauagcguguaagcuacuauUAGCUACCAAGGCAUUGUGUAAG	0	0	0	novel	srnaloop
309	S356_26313-26372:+	Harore-miR-5247	uguaCUAUUCAUGUGUAUUCUUACUUAUcgugAUAAGUAGGGGUACAAUGUGACGGaaca	0	0	0	novel	srnaloop
310	S85_125947-126011:+	Harore-miR-5248	gcaagaaUUCGACUGAACGGAAAGCCGUUugaauuaucAACGAAUUUCCGUUCAGCCAAUcuugu	0	0	0	novel	srnaloop
311	S728_3308-3249:-	Harore-miR-5249	UGAAAAAACGAGAGGUAAAGUCUugauuuagcucuggAGAUUUCACCCCUCAUUCUCUCA	0	0	0	novel	srnaloop
312	S970_11542-11601:+	Harore-miR-5250	uGAUCAUCUCUAGAGUUGAGGAAUAaaauucaugcUAUUUUCCAGUUCUGCAGAUGGUCa	0	0	0	novel	srnaloop
313	S61_162952-162885:-	Harore-miR-5251	cuacugcuugAAAUUCUGAAUUCUAUCACUGACUuuggAGUCAAUGAAGAGUCAGAAUCAAAcaauag	0	0	0	novel	srnaloop
314	S255_87568-87627:+	Harore-miR-5252	uaucGUUAUGAGCAACAUUCAUAACUCCuagguGGCUUGGUGAAUGUCGCCAUAUUGaug	0	0	0	novel	srnaloop
315	S169_52393-52334:-	Harore-miR-5253	agucgaACAACCUCUGUGUAUCCGUUAGUUuguuAACUAAGCAUCAAAGGAUGUUCUAcu	0	0	0	novel	srnaloop
316	S96_22086-22145:+	Harore-miR-5254	augugGAUUAGGUCUGGUUAUACGAAGCGaaaCGGUUCGUUUGAUUAGACUAUUUUauau	0	0	0	novel	srnaloop
317	S73_52184-52243:+	Harore-miR-5255	uCCUUCGAUCGUAGCUGCGUUUgcuaagccugaaaaaugGAACGCAGUUACGAUUACGGA	0	0	0	novel	srnaloop
318	S2_620425-620336:-	Harore-miR-5256	gacucaaaucugaacagaaAUUGCUCGAUUCAGUGUUUUUUGAuauUCAAGAACUCUAAGUCGAGUCAAUuuaugcucaagucgcaaguc	0	0	0	novel	srnaloop
319	S489_48126-48185:+	Harore-miR-5257	cAGGUUUAGCAUUUACUGGGAUUAUcgucacaAUAUUCCUAUUGAAUGCUACGUCAccug	0	0	0	novel	srnaloop
The mature microRNA sequences are indicated by upper case letters. miR-4*** are microRNAs reported in Ciona intestinalis. mirR-5*** are microRNAs predicted in Halocynthia roretzi in this report.
Ciona_smRNA_larva indicates read counts of Ciona intestinalis larval small RNA-seq data that matched the microRNA precursors of Halocynthia.
