# Supplementary material for: Genome-wide survey of miRNAs and their evolutionary history in the ascidian, Halocynthia roretzi
Source: BMC Genomics. 2017 Apr 20;18:314. doi: 10.1186/s12864-017-3707-5 (PMC5399378; doi:10.1186/s12864-017-3707-5)
Supplement: Supplementary file 3 — Ciona robusta (formerly intestinalis) miRNAs that are conserved across metazoans. (XLS 33 kb) [file 12864_2017_3707_MOESM3_ESM.xls]

## Sheet: Sheet1
Additional file 3. Ciona robusta (formerly intestinalis) miRNAs that are conserved across metazoans.
Index	Name	Sequence
1	cin-mir-1	ACCUACUUCUUUACAUCUUCAUAGACUAAGAAUACCGUGGCUGACAUUUCAAUUGCAGUUCCGGCAACUUAUAUGGAAUGUAAAGAAGUAUGCGU
2	cin-mir-7	AUAUCCGCACCCGGUUGGAAGACUAGUGAUUUUGUUGUUAUAGCAACAACAAUCUAUGGUCUCCUGCACGGAAGUGGA
3	cin-mir-9	UCUUUGGUUAUCCAGUUUGAUGCCACACACUGCACCGGACUAAAUGACCAAAGU
4	cin-mir-15	UAGCAGCACACAAAACUAUCAUUUUCUAAUUUGCUGGUUUCUGUGAGCUGCUU
5	cin-mir-29	ACCGUCUCCUUUUGGUGCAGGAGUUUGUAUAUGAACAUCUAGCACCAUUAGAAAAUGGU
6	cin-mir-31	AUGUAACUGGUUCUAUGGCAAGAUGUUGGCAUAGCUAUUUCACAUGAUGUGAUAUAGUGUGCUAAUAUCUAGCUUUGGUACUAGCUUAAGAAAUCAACGCAA
7	cin-mir-33	UGGUAGUUUUCCCUUGUGCAUUGUAGUUGCAUUGCACUGUUGCAUUGUGGGUAAUGUGACAACAAUACAACCGGGAUUUCUGCACAGUCAUCAUAAAUUUG
8	cin-mir-34	UUUCACGUGAUUCUGAGGCAGUGUAGUUAGCUAGUUGUUUUCUUGCCGAGAUGGACUUGCAUCCCGAACGGUUUAUUUCGAACAACUGCUUUUUGCACUACCACGGAAAUCACUUGACU
9	cin-mir-78	AUUAGAUGUUGAGAGGACACUUAUCGGGCAUCAGUUUGUGAUGAACAGCGUCAUGGAUGAAACUGGAGGCCUGGGUGUUUCCUGUAUAGUUGAUAAUGG
10	cin-mir-92a	GAAGCUUUAGUGAAGUUUGAUUAUAUAUUACUCGACGGCUGGUACAAGAGCACGAUCGAUUAGGAUAUUGCACUUGUCCCGGUCUUAGGGUGGUAUAAAAA
11	cin-mir-92b	AAAAAGCUCCAUUUUCGCAGUUUACUUGCAGGUUUGGACCGGUGCACCAGAUUAUAUAAGAUUUCUAUUGCACUUGUCCCGGCCUUCAAAUACUGCUGAAC
12	cin-mir-92c	UCCCAAACUUAUAAACUGUACCUGCAUACUUAGGCCUGGCGAAGUGCAUUGCGUUGUCAUGGUCGUAUUGCACUCGUCCCGGUCUAUGUAUCUGGUAAAAA
13	cin-mir-92d	GGUCGUGUUUGGUGUAUCAUACUUAAGCAAACACAGUAUUGCACCUGUCCCGGCCG
14	cin-mir-92e	CGGUGUGGGUGGGUGCAUGAAUCGUUGUGAAUUAUUGCACUUCCCUAGACUG
15	cin-mir-96	UUUGGCACUUGCACAAUAUUGAUUCGACGUAUCAAUUCUGGACAAGUGCCUAC
16	cin-mir-101	UUGAACCAUUUUUUCUUACAGAUUGGUGACGCUGACUGAUAUAUGUGAGAAAAGUGAACAUAUGGUACAGUACUGUGAUAAAUAUUUGACAGGAAGAAAAGG
17	cin-mir-124-1	UAUGUUCGGUAGUAUUUAUUGUGGACCUUGCUGUGUGACGUCACAAUAAGGCACGCGGUGAAUGCCAACGAAUUUUU
18	cin-mir-124-2	CGUAAUAUUUAAAGGGCGCUUAUGAGUCGUGUUUACUGUGGACCUUGCUGUGUGACGUCACAAUAAGGCACGCGGUGAAUGCCAAUCAAAAGUCGCCGC
19	cin-mir-125	UCCCUGAGACCCUAAAACGUGAGACGGUUUCACGUAUUCGGCUCUCAGU
20	cin-mir-126	UUUCGAUGCUGCCUUGUUACCUACGGUACCAGGUAGAAAGUAUGUCAUCUCGUACCGUGAGUAAUAAAGCAUUCUCGGGAG
21	cin-mir-132-2	UAUGGCUUUUACAUUCCUGUGUGUAUAUUAAUGCAGUACACACAGUAUGUUGCCAUG
22	cin-mir-133	AGAAAACAUUGCGGGUGUCGGUCGUUGGUAAAGUGGAAUCAAACCUUACGGUUUUAGUCCAUGGUUUGGUCCCCUUCAACCAGCUGCUGCUACCACGCACA
23	cin-mir-135	UAUGGCUUUCUUUUCCUGUGUGACGUCAUAUCUCUCACAGUAAAGUAAGCCAUUAUC
24	cin-mir-141	UGGUGUAUCUUGGUCAUAUAGUGUUGUAGAUUCAUGAUCUAACACUGUCUGGUAAAGAUGCAUUCGACGUGUCUC
25	cin-mir-153	UAAUAAAAUGAGAAUUCUGUGUACGUGUGUCAUUUUUCUAUUAUGCAACUUUUUUUUCAUGUUAGUUGCAUAGUAACAAAAGUGAUCAUACGUUCGCAUGAG
26	cin-mir-155	GGUUGAGAUUGAAUGUUAAUGCUAAUAGUGAUAGGGUUCAUAAACCUUAUAAAGUUUAUUAAUAUUCCAAAAUCACUCAAAAUGCCACCAAUAGUUUUCUC
27	cin-mir-181	AGAUGUUUGUGUAAUAACAUUCAACCUGUCGAGCAAGCCUGCUUAACUAGUCGUUGUUAUUUUUGACCUCGCUACUGCAGAUGUUGGACAUGUUUGGUGUAAGUAACAAUGUUG
28	cin-mir-182	CUUGGCAAAAUAUAGAACUCACGUUGGAUGUUAAUGAGAUCCAGUGGGCUGUAUUUUGCCGAC
29	cin-mir-183	CUGGUGUUUUCGGUGUAUGGCACUGGUAGAAUUCACUGCCAAGCCAGUGGUUCAACAAGCGCCGUAAGCUGGAAACACUA
30	cin-mir-184	GCGUAAUAGAACUUGCCACUUCUUCGCUUUCCAUCAUUUUGGGGUUAAAUCACCCAAGCCAUUGAUGGACGGAGAACUGAUAAGGGCUCUUGCGUUGGUCAA
31	cin-mir-196	UAGGUAGUUUAAAGUUGUGGAGAUUUGGACUCCACAGCUUUAGGCGGCCUGCU
32	cin-mir-199	UUGAUAGGACUUGAUGUGGCGGUAAAGGAUACACCUGCAGCAACUUUGCGGCACUUCGGCAUACGACAGUAGUCUGCACAUUGGGUGUCUAGCUGCUACAUG
33	cin-mir-200	UUCGUGCCAACCGAAUCACCAACCACGUAGUAUCGGAGCAUUGUGUGUCUAAUACUGCCUGGUAAUGGUGAUUGGGUGGAUACGUA
34	cin-mir-216	UUACUCGAGCCUGCUUAAUCUCAGCUGGCAAUCUGUGAUGUCAUAAUCAUCACGGGGCAAGAUGGGAUUUUGCUGACUAAGGGUUUAACGACUCAGCGUAUUAU
35	cin-mir-217	AUAGUUGUCGUGAUUUACUGCAUUAGGAACUGAUUGGUCCAAAAACCUCCAAUCAUAUCCUUGUGCAUUAUAUUUCGGGAACGACUCACUUCAAAGUUAAACA
36	cin-mir-219	AUGGCGUCUGUUUCGUGAUUGUCCAAACGCAAGCUCAGUUUUAAAAUACUGCGAUUGUGUCUGGACAUCUCAAAUCAGAAGGCUGCUGUCUUCAAAAACCAA
37	cin-mir-281	UUGGAAAAUAUAUAACUGUCCAGUGCGUGUCGGAGAGUAAUUUCAUGUUAGUGACAUCAUACUACUGUCAUGGAGUUGCUCUCUUAUUAGCGCUGAGGCCA
38	cin-mir-367	AGUGCUAUUCAUGUGCAAGAGUUAAUACAGCCGUGCUAUUGCACAUUGGAAUGGUA
39	cin-mir-375	ACGUUGGUCGCACGAUCAAAGCGUCAUUAUUGUUCUGGCGUCAUUAAUUGCGUCAUAAAAUGCCUUGUUCGUUCGGCUCGCGU
40	cin-mir-672	ACAUUGAUGGAGAUAUGAGUUUGGUGUACUGUGUGUUGCAUGUCGUCAAGCAUCCAAUGGCUCGACUUGCCCGACAUCCCACAACGGGUUCAUGGUUUCAA
41	cin-let-7a-1	AUGGCCGUGACCACAAUGAGGUAGUAGGUUAUGCAGUUAUAGCCUCCCUUUUAUACUGAGUGGAGCACAGGAGAUACUGUGUAACCUUCUGCCUUUGUGGCUUCGUGUUU
42	cin-let-7a-2	AUAGUUGUCGAUAUUAUGAGGUAGUAGGUUAUGCAGUUUUGCGACAUUAUUCUCGUUGCGUUGGAGAUAACUGUGUAGCCUACUGACUCUAAUGUCUUCAGCUCUCUCUU
43	cin-let-7b	AGGUACACCUGCUGUUGAGGUAGUAGGUUAUGUUGUUGCACAUAAUACUGCAUUGGAGAUACACCAUGACCUUCUAACCUCUGCACCAUGUCUAUCACUUUCAACAUGG
44	cin-let-7c	UGAACUGAUUCAAGUUGAGGUAGUAGGUUAUAUCAGUUGAUUAUAUGAACCAGGAGAUAACUGUAUAGCCCACUAGCUUACUUGCAUGGUUUACUUUCAACCAAAAAGAG
45	cin-let-7d	UCAGCUAUUCGUGGCUGAGGUAGUUGGUUGUAUUGUUUCCCUUGUGUAAUGUUAACUAUACAGCCCGCUAGCUUAACCAUGGUUGCUAACUAUCCACGAAU
46	cin-let-7e	UCAGCUAUUCGUGGCUGAGGUAGUUGGUUGUAUCGGUUCCCUUGUGAAAUGUUAACUAUACAGCCCGCUAACUUAACCAUUGGUUGCUAACUAUCCAC
47	cin-let-7f	UGAGGUAGUGGAUUCUGUAGUUUUUGCUCGUUAAAUGAGCCAGAGGAGGUAACUGCACAUUCCACCAUCUCGU
