# Supplementary material for: Genome-wide survey of miRNAs and their evolutionary history in the ascidian, Halocynthia roretzi
Source: BMC Genomics. 2017 Apr 20;18:314. doi: 10.1186/s12864-017-3707-5 (PMC5399378; doi:10.1186/s12864-017-3707-5)
Supplement: Supplementary file 5 — miRNAs associated with various development processes and their target GO annotation. (XLS 216 kb) [file 12864_2017_3707_MOESM5_ESM.xls]

## Sheet: Sheet1
Additional file 5. MicroRNAs associated with various development processes via target GO annotation.
micorRNA	5' or 3'	Target gene	Gene symbol（homology）	gene description	GOID (developmet)	GO description (developmet)	Sub-GOID (annotated)	Sub-GO description (annotated)
let-7c	let-7c	Harore.CG.MTP2014.S382.g5374	MYOC	Myocilin	GO:0001501	skeletal system development	GO:0060348	bone development
let-7c	let-7c	Harore.CG.MTP2014.S382.g5374	MYOC	Myocilin	GO:0048666	neuron development	GO:0031175	neuron projection development
let-7c	let-7c	Harore.CG.MTP2014.S382.g5374	MYOC	Myocilin	GO:0007422	peripheral nervous system development	GO:0022011	myelination in peripheral nervous system
let-7c	let-7c	Harore.CG.MTP2014.S382.g5374	MYOC	Myocilin	GO:0048666	neuron development	GO:0045162	clustering of voltage-gated sodium channels
miR-29	miR-29	Harore.CG.MTP2014.S264.g833	WNT5A	Protein Wnt-5a	GO:0007423	sensory organ development	GO:0002088	lens development in camera-type eye
miR-29	miR-29	Harore.CG.MTP2014.S264.g833	WNT5A	Protein Wnt-5a	GO:0007399	nervous system development	GO:0030182	neuron differentiation
miR-29	miR-29	Harore.CG.MTP2014.S264.g833	WNT5A	Protein Wnt-5a	GO:0061458	reproductive system development	GO:0008584	male gonad development
miR-29	miR-29	Harore.CG.MTP2014.S264.g833	WNT5A	Protein Wnt-5a	GO:0060485	mesenchyme development	GO:0001837	epithelial to mesenchymal transition
miR-29	miR-29	Harore.CG.MTP2014.S264.g833	WNT5A	Protein Wnt-5a	GO:0048666	neuron development	GO:0007411	axon guidance
miR-29	miR-29	Harore.CG.MTP2014.S264.g833	WNT5A	Protein Wnt-5a	GO:0048568	embryonic organ development	GO:0003408	optic cup formation involved in camera-type eye development
miR-29	miR-29	Harore.CG.MTP2014.S264.g833	WNT5A	Protein Wnt-5a	GO:0048666	neuron development	GO:0021891	olfactory bulb interneuron development
miR-29	miR-29	Harore.CG.MTP2014.S264.g833	WNT5A	Protein Wnt-5a	GO:0001501	skeletal system development	GO:0048706	embryonic skeletal system development
miR-29	miR-29	Harore.CG.MTP2014.S264.g833	WNT5A	Protein Wnt-5a	GO:0043588	skin development	GO:0030216	keratinocyte differentiation
miR-29	miR-29	Harore.CG.MTP2014.S264.g833	WNT5A	Protein Wnt-5a	GO:0048534	hematopoietic or lymphoid organ development	GO:0071425	hematopoietic stem cell proliferation
miR-29	miR-29	Harore.CG.MTP2014.S264.g833	WNT5A	Protein Wnt-5a	GO:0007399	nervous system development	GO:0010976	positive regulation of neuron projection development
miR-29	miR-29	Harore.CG.MTP2014.S264.g833	WNT5A	Protein Wnt-5a	GO:0048806	genitalia development	GO:0048806	genitalia development
miR-29	miR-29	Harore.CG.MTP2014.S634.g12371	WNT3A	Protein Wnt-3a	GO:0007399	nervous system development	GO:0030182	neuron differentiation
miR-29	miR-29	Harore.CG.MTP2014.S634.g12371	WNT3A	Protein Wnt-3a	GO:0007423	sensory organ development	GO:0061303	cornea development in camera-type eye
miR-29	miR-29	Harore.CG.MTP2014.S634.g12371	WNT3A	Protein Wnt-3a	GO:0048568	embryonic organ development	GO:0042472	inner ear morphogenesis
miR-31	miR-31	Harore.CG.MTP2014.S138.g4149	TMPRSS6	Transmembrane protease serine 6	GO:0072358	cardiovascular system development	GO:0001525	angiogenesis
miR-31	miR-31	Harore.CG.MTP2014.S240.g6418	MTR	Methionine synthase	GO:0048666	neuron development	GO:0031103	axon regeneration
miR-31	miR-31	Harore.CG.MTP2014.S240.g6418	MTR	Methionine synthase	GO:0007399	nervous system development	GO:0007399	nervous system development
miR-31	miR-31	Harore.CG.MTP2014.S230.g1032	THBS1	Thrombospondin-1	GO:0072358	cardiovascular system development	GO:0002040	sprouting angiogenesis
miR-31	miR-31	Harore.CG.MTP2014.S230.g1032	ADGRB3	Adhesion G protein-coupled receptor B3	GO:0007399	nervous system development	GO:0048814	regulation of dendrite morphogenesis
miR-33	miR-33	Harore.CG.MTP2014.S13.g12693	JRKL	Jerky protein homolog-like	GO:0007417	central nervous system development	GO:0007417	central nervous system development
miR-33	miR-33	Harore.CG.MTP2014.S26.g12147	NEBL	Nebulette	GO:0060537	muscle tissue development	GO:0071691	cardiac muscle thin filament assembly
miR-33	miR-33	Harore.CG.MTP2014.S230.g1032	THBS1	Thrombospondin-1	GO:0072358	cardiovascular system development	GO:0002040	sprouting angiogenesis
miR-33	miR-33	Harore.CG.MTP2014.S230.g1032	ADGRB3	Adhesion G protein-coupled receptor B3	GO:0007399	nervous system development	GO:0048814	regulation of dendrite morphogenesis
miR-33	miR-33	Harore.CG.MTP2014.S450.g1185	ARIH2	E3 ubiquitin-protein ligase ARIH2	GO:0048534	hematopoietic or lymphoid organ development	GO:0071425	hematopoietic stem cell proliferation
miR-33	miR-33	Harore.CG.MTP2014.S450.g1185	PARK2	E3 ubiquitin-protein ligase parkin	GO:0007417	central nervous system development	GO:0007417	central nervous system development
miR-34	miR-34	Harore.CG.MTP2014.S13.g13303	PRCP	Lysosomal Pro-X carboxypeptidase	GO:0072358	cardiovascular system development	GO:0060055	angiogenesis involved in wound healing
miR-34	miR-34	Harore.CG.MTP2014.S65.g10801	NIPBL	Nipped-B-like protein	GO:0061008	hepaticobiliary system development	GO:0061010	gall bladder development
miR-34	miR-34	Harore.CG.MTP2014.S65.g10801	NIPBL	Nipped-B-like protein	GO:0001822	kidney development	GO:0001656	metanephros development
miR-34	miR-34	Harore.CG.MTP2014.S65.g10801	NIPBL	Nipped-B-like protein	GO:0061458	reproductive system development	GO:0061038	uterus morphogenesis
miR-34	miR-34	Harore.CG.MTP2014.S65.g10801	NIPBL	Nipped-B-like protein	GO:0048568	embryonic organ development	GO:0048557	embryonic digestive tract morphogenesis
miR-34	miR-34	Harore.CG.MTP2014.S65.g10801	NIPBL	Nipped-B-like protein	GO:0007423	sensory organ development	GO:0048592	eye morphogenesis
miR-34	miR-34	Harore.CG.MTP2014.S65.g10801	NIPBL	Nipped-B-like protein	GO:0007507	heart development	GO:0003151	outflow tract morphogenesis
miR-34	miR-34	Harore.CG.MTP2014.S65.g10801	NIPBL	Nipped-B-like protein	GO:0048806	genitalia development	GO:0035261	external genitalia morphogenesis
miR-34	miR-34	Harore.CG.MTP2014.S65.g10801	NIPBL	Nipped-B-like protein	GO:0007420	brain development	GO:0007420	brain development
miR-34	miR-34	Harore.CG.MTP2014.S65.g10801	NIPBL	Nipped-B-like protein	GO:0048568	embryonic organ development	GO:0042471	ear morphogenesis
miR-34	miR-34	Harore.CG.MTP2014.S65.g10801	NIPBL	Nipped-B-like protein	GO:0007507	heart development	GO:0003007	heart morphogenesis
miR-92a	miR-92a	Harore.CG.MTP2014.S85.g10425	BNC1	Zinc finger protein basonuclin-1	GO:0008544	epidermis development	GO:0008544	epidermis development
miR-92a	miR-92a	Harore.CG.MTP2014.S319.g4420	BMP4	Bone morphogenetic protein 4	GO:0060537	muscle tissue development	GO:0072193	ureter smooth muscle cell differentiation
miR-92a	miR-92a	Harore.CG.MTP2014.S319.g4420	BMP4	Bone morphogenetic protein 4	GO:0072358	cardiovascular system development	GO:0002043	blood vessel endothelial cell proliferation involved in sprouting angiogenesis
miR-92a	miR-92a	Harore.CG.MTP2014.S319.g4420	BMP4	Bone morphogenetic protein 4	GO:0048534	hematopoietic or lymphoid organ development	GO:0002320	lymphoid progenitor cell differentiation
miR-92a	miR-92a	Harore.CG.MTP2014.S319.g4420	BMP4	Bone morphogenetic protein 4	GO:0001822	kidney development	GO:0072205	metanephric collecting duct development
miR-92a	miR-92a	Harore.CG.MTP2014.S319.g4420	BMP4	Bone morphogenetic protein 4	GO:0007507	heart development	GO:0003139	secondary heart field specification
miR-92a	miR-92a	Harore.CG.MTP2014.S319.g4420	BMP4	Bone morphogenetic protein 4	GO:0003158	endothelium development	GO:0061155	pulmonary artery endothelial tube morphogenesis
miR-92a	miR-92a	Harore.CG.MTP2014.S319.g4420	BMP4	Bone morphogenetic protein 4	GO:0035270	endocrine system development	GO:0003323	type B pancreatic cell development
miR-92a	miR-92a	Harore.CG.MTP2014.S319.g4420	BMP4	Bone morphogenetic protein 4	GO:0048534	hematopoietic or lymphoid organ development	GO:0002244	hematopoietic progenitor cell differentiation
miR-92a	miR-92a	Harore.CG.MTP2014.S319.g4420	BMP4	Bone morphogenetic protein 4	GO:0048568	embryonic organ development	GO:0048704	embryonic skeletal system morphogenesis
miR-92a	miR-92a	Harore.CG.MTP2014.S319.g4420	BMP4	Bone morphogenetic protein 4	GO:0072189	ureter development	GO:0072198	mesenchymal cell proliferation involved in ureter development
miR-92a	miR-92a	Harore.CG.MTP2014.S319.g4420	BMP4	Bone morphogenetic protein 4	GO:0001822	kidney development	GO:0071893	BMP signaling pathway involved in nephric duct formation
miR-92a	miR-92a	Harore.CG.MTP2014.S319.g4420	BMP4	Bone morphogenetic protein 4	GO:0001501	skeletal system development	GO:0035993	deltoid tuberosity development
miR-92a	miR-92a	Harore.CG.MTP2014.S319.g4420	BMP4	Bone morphogenetic protein 4	GO:0072189	ureter development	GO:0072192	ureter epithelial cell differentiation
miR-92a	miR-92a	Harore.CG.MTP2014.S319.g4420	BMP4	Bone morphogenetic protein 4	GO:0001655	urogenital system development	GO:0061151	BMP signaling pathway involved in renal system segmentation
miR-92a	miR-92a	Harore.CG.MTP2014.S319.g4420	BMP4	Bone morphogenetic protein 4	GO:0001655	urogenital system development	GO:0060197	cloacal septation
miR-92a	miR-92a	Harore.CG.MTP2014.S319.g4420	BMP4	Bone morphogenetic protein 4	GO:0001501	skeletal system development	GO:0001958	endochondral ossification
miR-92a	miR-92a	Harore.CG.MTP2014.S319.g4420	BMP4	Bone morphogenetic protein 4	GO:0072189	ureter development	GO:0061149	BMP signaling pathway involved in ureter morphogenesis
miR-92a	miR-92a	Harore.CG.MTP2014.S319.g4420	BMP4	Bone morphogenetic protein 4	GO:0001822	kidney development	GO:0072138	mesenchymal cell proliferation involved in ureteric bud development
miR-92a	miR-92a	Harore.CG.MTP2014.S319.g4420	BMP4	Bone morphogenetic protein 4	GO:0001501	skeletal system development	GO:0002062	chondrocyte differentiation
miR-92a	miR-92a	Harore.CG.MTP2014.S319.g4420	BMP4	Bone morphogenetic protein 4	GO:0001822	kidney development	GO:0072104	glomerular capillary formation
miR-92a	miR-92a	Harore.CG.MTP2014.S319.g4420	BMP4	Bone morphogenetic protein 4	GO:0061448	connective tissue development	GO:0035990	tendon cell differentiation
miR-92a	miR-92a	Harore.CG.MTP2014.S319.g4420	BMP4	Bone morphogenetic protein 4	GO:0001822	kidney development	GO:0060675	ureteric bud morphogenesis
miR-92a	miR-92a	Harore.CG.MTP2014.S319.g4420	BMP4	Bone morphogenetic protein 4	GO:0007507	heart development	GO:0003130	BMP signaling pathway involved in heart induction
miR-92a	miR-92a	Harore.CG.MTP2014.S319.g4420	BMP4	Bone morphogenetic protein 4	GO:0001822	kidney development	GO:0001822	kidney development
miR-92b	miR-92b	Harore.CG.MTP2014.S28.g628	NOTCH2	Neurogenic locus notch homolog protein 2	GO:0048534	hematopoietic or lymphoid organ development	GO:0002315	marginal zone B cell differentiation
miR-92b	miR-92b	Harore.CG.MTP2014.S28.g628	FAT4	Protocadherin Fat 4	GO:0007420	brain development	GO:0021987	cerebral cortex development
miR-92b	miR-92b	Harore.CG.MTP2014.S28.g628	NOTCH2	Neurogenic locus notch homolog protein 2	GO:0007507	heart development	GO:0003184	pulmonary valve morphogenesis
miR-92b	miR-92b	Harore.CG.MTP2014.S28.g628	NOTCH2	Neurogenic locus notch homolog protein 2	GO:0007399	nervous system development	GO:0007399	nervous system development
miR-92b	miR-92b	Harore.CG.MTP2014.S28.g628	FAT4	Protocadherin Fat 4	GO:0007399	nervous system development	GO:0022008	neurogenesis
miR-92b	miR-92b	Harore.CG.MTP2014.S28.g628	NOTCH2	Neurogenic locus notch homolog protein 2	GO:0007507	heart development	GO:0061314	Notch signaling involved in heart development
miR-92b	miR-92b	Harore.CG.MTP2014.S28.g628	NOTCH2	Neurogenic locus notch homolog protein 2	GO:0007507	heart development	GO:0060413	atrial septum morphogenesis
miR-92b	miR-92b	Harore.CG.MTP2014.S28.g628	NOTCH2	Neurogenic locus notch homolog protein 2	GO:0048534	hematopoietic or lymphoid organ development	GO:0030097	hemopoiesis
miR-92b	miR-92b	Harore.CG.MTP2014.S85.g10425	BNC1	Zinc finger protein basonuclin-1	GO:0008544	epidermis development	GO:0008544	epidermis development
miR-126	miR-126_5p	Harore.CG.MTP2014.S4.g4974	SLC8A1	Sodium/calcium exchanger 1	GO:0060537	muscle tissue development	GO:0055013	cardiac muscle cell development
miR-126	miR-126_5p	Harore.CG.MTP2014.S4.g4974	SLC8A3	Sodium/calcium exchanger 3	GO:0007399	nervous system development	GO:0042552	myelination
miR-126	miR-126_5p	Harore.CG.MTP2014.S4.g4974	SLC8A3	Sodium/calcium exchanger 3	GO:0007417	central nervous system development	GO:0048709	oligodendrocyte differentiation
miR-126	miR-126_3p	Harore.CG.MTP2014.S216.g6401	KANK1	KN motif and ankyrin repeat domain-containing protein 1	GO:0007399	nervous system development	GO:0010977	negative regulation of neuron projection development
miR-133	miR-133_3p	Harore.CG.MTP2014.S60.g11431	MEGF8	Multiple epidermal growth factor-like domains protein 8	GO:0007507	heart development	GO:0061371	determination of heart left/right asymmetry
miR-133	miR-133_3p	Harore.CG.MTP2014.S60.g11431	MEGF8	Multiple epidermal growth factor-like domains protein 8	GO:0048568	embryonic organ development	GO:0003143	embryonic heart tube morphogenesis
miR-133	miR-133_3p	Harore.CG.MTP2014.S60.g11431	MEGF8	Multiple epidermal growth factor-like domains protein 8	GO:0001501	skeletal system development	GO:0097094	craniofacial suture morphogenesis
miR-133	miR-133_3p	Harore.CG.MTP2014.S60.g11431	MEGF8	Multiple epidermal growth factor-like domains protein 8	GO:0048568	embryonic organ development	GO:0048704	embryonic skeletal system morphogenesis
miR-133	miR-133_3p	Harore.CG.MTP2014.S60.g11431	MEGF8	Multiple epidermal growth factor-like domains protein 8	GO:0007399	nervous system development	GO:0048842	positive regulation of axon extension involved in axon guidance
miR-133	miR-133_3p	Harore.CG.MTP2014.S60.g11431	MEGF8	Multiple epidermal growth factor-like domains protein 8	GO:0055123	digestive system development	GO:0071907	determination of digestive tract left/right asymmetry
miR-133	miR-133_3p	Harore.CG.MTP2014.S60.g11431	MEGF8	Multiple epidermal growth factor-like domains protein 8	GO:0048666	neuron development	GO:0097155	fasciculation of sensory neuron axon
miR-133	miR-133_3p	Harore.CG.MTP2014.S60.g11431	MEGF8	Multiple epidermal growth factor-like domains protein 8	GO:0048568	embryonic organ development	GO:0060971	embryonic heart tube left/right pattern formation
miR-133	miR-133_3p	Harore.CG.MTP2014.S60.g11431	MEGF8	Multiple epidermal growth factor-like domains protein 8	GO:0060429	epithelium development	GO:0055113	epiboly involved in gastrulation with mouth forming second
miR-133	miR-133_3p	Harore.CG.MTP2014.S66.g9618	TGM3	Protein-glutamine gamma-glutamyltransferase E	GO:0043588	skin development	GO:0031069	hair follicle morphogenesis
miR-133	miR-133_3p	Harore.CG.MTP2014.S66.g9618	TGM3	Protein-glutamine gamma-glutamyltransferase E	GO:0043588	skin development	GO:0030216	keratinocyte differentiation
miR-133	miR-133_5p	Harore.CG.MTP2014.S36.g2730	DNPH1	2'-deoxynucleoside 5'-phosphate N-hydrolase 1	GO:0060429	epithelium development	GO:0030855	epithelial cell differentiation
miR-135	miR-135	Harore.CG.MTP2014.S137.g9474	IRS2	Insulin receptor substrate 2	GO:0048666	neuron development	GO:0007411	axon guidance
miR-184	miR-184	Harore.CG.MTP2014.S61.g3659	TBX18	T-box transcription factor TBX18	GO:0001655	urogenital system development	GO:0072001	renal system development
miR-196	miR-196	Harore.CG.MTP2014.S16.g4624	GP5	Platelet glycoprotein V	GO:0048666	neuron development	GO:0007409	axonogenesis
miR-216	miR-216	Harore.CG.MTP2014.S132.g2527	EIF2B4	Translation initiation factor eIF-2B subunit delta	GO:0007399	nervous system development	GO:0042552	myelination
miR-216	miR-216	Harore.CG.MTP2014.S132.g2527	EIF2B4	Translation initiation factor eIF-2B subunit delta	GO:0061458	reproductive system development	GO:0001541	ovarian follicle development
miR-216	miR-216	Harore.CG.MTP2014.S132.g2527	EIF2B4	Translation initiation factor eIF-2B subunit delta	GO:0007417	central nervous system development	GO:0014003	oligodendrocyte development
miR-216	miR-216	Harore.CG.MTP2014.S13.g13280	CDK5	Cyclin-dependent-like kinase 5	GO:0048666	neuron development	GO:0048675	axon extension
miR-216	miR-216	Harore.CG.MTP2014.S13.g13280	CDK5	Cyclin-dependent-like kinase 5	GO:0048666	neuron development	GO:0007411	axon guidance
miR-216	miR-216	Harore.CG.MTP2014.S13.g13280	CDK5	Cyclin-dependent-like kinase 5	GO:0007399	nervous system development	GO:0001764	neuron migration
miR-216	miR-216	Harore.CG.MTP2014.S13.g13280	CDK5	Cyclin-dependent-like kinase 5	GO:0007399	nervous system development	GO:0030182	neuron differentiation
miR-216	miR-216	Harore.CG.MTP2014.S13.g13280	CDK5	Cyclin-dependent-like kinase 5	GO:0007399	nervous system development	GO:0061001	regulation of dendritic spine morphogenesis
miR-216	miR-216	Harore.CG.MTP2014.S13.g13280	CDK5	Cyclin-dependent-like kinase 5	GO:0048666	neuron development	GO:0031175	neuron projection development
miR-216	miR-216	Harore.CG.MTP2014.S13.g13280	CDK5	Cyclin-dependent-like kinase 5	GO:0007417	central nervous system development	GO:0048709	oligodendrocyte differentiation
miR-216	miR-216	Harore.CG.MTP2014.S13.g13280	CDK5	Cyclin-dependent-like kinase 5	GO:0007399	nervous system development	GO:0007416	synapse assembly
miR-1497	miR-1497	Harore.CG.MTP2014.S158.g15210	FLOT2	Flotillin-2	GO:0008544	epidermis development	GO:0008544	epidermis development
miR-4053	miR-4053	Harore.CG.MTP2014.S138.g4149	TMPRSS6	Transmembrane protease serine 6	GO:0072358	cardiovascular system development	GO:0001525	angiogenesis
miR-4093	miR-4093_5p	Harore.CG.MTP2014.S7.g5835	ST14	Suppressor of tumorigenicity 14 protein homolog	GO:0043588	skin development	GO:0030216	keratinocyte differentiation
miR-4093	miR-4093_5p	Harore.CG.MTP2014.S425.g5824	TPM1	Tropomyosin alpha-1 chain	GO:0055001	muscle cell development	GO:0045214	sarcomere organization
miR-4093	miR-4093_5p	Harore.CG.MTP2014.S425.g5824	TPM1	Tropomyosin alpha-1 chain	GO:0060537	muscle tissue development	GO:0055010	ventricular cardiac muscle tissue morphogenesis
miR-4123	miR-4123	Harore.CG.MTP2014.S450.g1203	YWHAE	14-3-3 protein epsilon	GO:0007420	brain development	GO:0021762	substantia nigra development
miR-4123	miR-4123	Harore.CG.MTP2014.S20.g9657	plk1	Serine/threonine-protein kinase PLK1	GO:0007281	germ cell development	GO:0001556	oocyte maturation
miR-5001	miR-5001	Harore.CG.MTP2014.S604.g14918	PPP1R9B	Neurabin-2	GO:0048666	neuron development	GO:0031175	neuron projection development
miR-5001	miR-5001	Harore.CG.MTP2014.S604.g14918	PPP1R9B	Neurabin-2	GO:0048666	neuron development	GO:0031175	neuron projection development
miR-5001	miR-5001	Harore.CG.MTP2014.S620.g11775	TNR	Tenascin-R	GO:0048666	neuron development	GO:0007411	axon guidance
miR-5001	miR-5001	Harore.CG.MTP2014.S52.g9889	AGTPBP1	Cytosolic carboxypeptidase 1	GO:0007420	brain development	GO:0021772	olfactory bulb development
miR-5001	miR-5001	Harore.CG.MTP2014.S52.g9889	AGTPBP1	Cytosolic carboxypeptidase 1	GO:0007420	brain development	GO:0021702	cerebellar Purkinje cell differentiation
miR-5001	miR-5001	Harore.CG.MTP2014.S52.g9889	AGTPBP1	Cytosolic carboxypeptidase 1	GO:0007423	sensory organ development	GO:0001754	eye photoreceptor cell differentiation
miR-5002	miR-5002	Harore.CG.MTP2014.S172.g13528	CASQ1	Calsequestrin-1	GO:0055001	muscle cell development	GO:0045214	sarcomere organization
miR-5003	miR-5003_3p	Harore.CG.MTP2014.S320.g10303	USH2A	Usherin	GO:0007423	sensory organ development	GO:0060113	inner ear receptor cell differentiation
miR-5003	miR-5003_3p	Harore.CG.MTP2014.S320.g10303	USH2A	Usherin	GO:0008544	epidermis development	GO:0035315	hair cell differentiation
miR-5003	miR-5003_5p	Harore.CG.MTP2014.S32.g9565	KDM6B	Lysine-specific demethylase 6B	GO:0003158	endothelium development	GO:0045446	endothelial cell differentiation
miR-5003	miR-5003_5p	Harore.CG.MTP2014.S32.g9565	KDM6B	Lysine-specific demethylase 6B	GO:0007498	mesoderm development	GO:0048333	mesodermal cell differentiation
miR-5003	miR-5003_5p	Harore.CG.MTP2014.S32.g9565	KDM6B	Lysine-specific demethylase 6B	GO:0060537	muscle tissue development	GO:0055007	cardiac muscle cell differentiation
miR-5003	miR-5003_5p	Harore.CG.MTP2014.S39.g8585	LRP5	Low-density lipoprotein receptor-related protein 5	GO:0048732	gland development	GO:0060444	branching involved in mammary gland duct morphogenesis
miR-5003	miR-5003_5p	Harore.CG.MTP2014.S39.g8585	LRP4	Low-density lipoprotein receptor-related protein 4	GO:0048666	neuron development	GO:0048813	dendrite morphogenesis
miR-5003	miR-5003_5p	Harore.CG.MTP2014.S39.g8585	LRP4	Low-density lipoprotein receptor-related protein 4	GO:0007399	nervous system development	GO:0097104	postsynaptic membrane assembly
miR-5003	miR-5003_5p	Harore.CG.MTP2014.S39.g8585	LRP5	Low-density lipoprotein receptor-related protein 5	GO:0002076	osteoblast development	GO:0002076	osteoblast development
miR-5003	miR-5003_5p	Harore.CG.MTP2014.S39.g8585	LRP4	Low-density lipoprotein receptor-related protein 4	GO:0007399	nervous system development	GO:0050771	negative regulation of axonogenesis
miR-5003	miR-5003_5p	Harore.CG.MTP2014.S39.g8585	LRP4	Low-density lipoprotein receptor-related protein 4	GO:0007399	nervous system development	GO:0097105	presynaptic membrane assembly
miR-5003	miR-5003_5p	Harore.CG.MTP2014.S39.g8585	LRP4	Low-density lipoprotein receptor-related protein 4	GO:0001822	kidney development	GO:0001822	kidney development
miR-5003	miR-5003_5p	Harore.CG.MTP2014.S39.g8585	LRP5	Low-density lipoprotein receptor-related protein 5	GO:0007423	sensory organ development	GO:0060059	embryonic retina morphogenesis in camera-type eye
miR-5003	miR-5003_5p	Harore.CG.MTP2014.S39.g8585	LRP5	Low-density lipoprotein receptor-related protein 5	GO:0007423	sensory organ development	GO:0060042	retina morphogenesis in camera-type eye
miR-5003	miR-5003_5p	Harore.CG.MTP2014.S39.g8585	LRP5	Low-density lipoprotein receptor-related protein 5	GO:0007423	sensory organ development	GO:0061304	retinal blood vessel morphogenesis
miR-5003	miR-5003_5p	Harore.CG.MTP2014.S39.g8585	LRP5	Low-density lipoprotein receptor-related protein 5	GO:0048534	hematopoietic or lymphoid organ development	GO:0048539	bone marrow development
miR-5003	miR-5003_5p	Harore.CG.MTP2014.S39.g8585	LRP5	Low-density lipoprotein receptor-related protein 5	GO:0061448	connective tissue development	GO:0060612	adipose tissue development
miR-5003	miR-5003_5p	Harore.CG.MTP2014.S39.g8585	LRP4	Low-density lipoprotein receptor-related protein 4	GO:0007399	nervous system development	GO:0051124	synaptic growth at neuromuscular junction
miR-5003	miR-5003_5p	Harore.CG.MTP2014.S39.g8585	LRP5	Low-density lipoprotein receptor-related protein 5	GO:0048568	embryonic organ development	GO:0048596	embryonic camera-type eye morphogenesis
miR-5003	miR-5003_5p	Harore.CG.MTP2014.S39.g8585	LRP5	Low-density lipoprotein receptor-related protein 5	GO:0001501	skeletal system development	GO:0060349	bone morphogenesis
miR-5003	miR-5003_5p	Harore.CG.MTP2014.S92.g4542	ERBB4	Receptor tyrosine-protein kinase erbB-4	GO:0048732	gland development	GO:0060644	mammary gland epithelial cell differentiation
miR-5003	miR-5003_5p	Harore.CG.MTP2014.S92.g4542	ERBB4	Receptor tyrosine-protein kinase erbB-4	GO:0007420	brain development	GO:0021889	olfactory bulb interneuron differentiation
miR-5003	miR-5003_5p	Harore.CG.MTP2014.S92.g4542	ERBB4	Receptor tyrosine-protein kinase erbB-4	GO:0060485	mesenchyme development	GO:0001755	neural crest cell migration
miR-5003	miR-5003_5p	Harore.CG.MTP2014.S92.g4542	ERBB4	Receptor tyrosine-protein kinase erbB-4	GO:0007417	central nervous system development	GO:0021551	central nervous system morphogenesis
miR-5003	miR-5003_5p	Harore.CG.MTP2014.S92.g4542	ERBB4	Receptor tyrosine-protein kinase erbB-4	GO:0048732	gland development	GO:0007595	lactation
miR-5003	miR-5003_5p	Harore.CG.MTP2014.S92.g4542	ERBB4	Receptor tyrosine-protein kinase erbB-4	GO:0042246	tissue regeneration	GO:0061026	cardiac muscle tissue regeneration
miR-5003	miR-5003_5p	Harore.CG.MTP2014.S92.g4542	ERBB4	Receptor tyrosine-protein kinase erbB-4	GO:0048666	neuron development	GO:0007411	axon guidance
miR-5003	miR-5003_5p	Harore.CG.MTP2014.S92.g4542	ERBB4	Receptor tyrosine-protein kinase erbB-4	GO:0007507	heart development	GO:0007507	heart development
miR-5003	miR-5003_5p	Harore.CG.MTP2014.S92.g4542	ERBB4	Receptor tyrosine-protein kinase erbB-4	GO:0048732	gland development	GO:0060749	mammary gland alveolus development
miR-5003	miR-5003_5p	Harore.CG.MTP2014.S92.g4542	ERBB4	Receptor tyrosine-protein kinase erbB-4	GO:0007399	nervous system development	GO:0007399	nervous system development
miR-5005	miR-5005_5p	Harore.CG.MTP2014.S10.g12557	NPTX1	Neuronal pentraxin-1	GO:0007417	central nervous system development	GO:0007417	central nervous system development
miR-5005	miR-5005_3p	Harore.CG.MTP2014.S313.g529	EHD1	EH domain-containing protein 1	GO:0048666	neuron development	GO:0031175	neuron projection development
miR-5005	miR-5005_3p	Harore.CG.MTP2014.S15.g1672	MEGF11	Multiple epidermal growth factor-like domains protein 11	GO:0007423	sensory organ development	GO:0010842	retina layer formation
miR-5005	miR-5005_3p	Harore.CG.MTP2014.S313.g529	EHD1	EH domain-containing protein 1	GO:0048666	neuron development	GO:0031175	neuron projection development
miR-5007	miR-5007_3p	Harore.CG.MTP2014.S14.g2651	PSMD3	26S proteasome non-ATPase regulatory subunit 3	GO:0048666	neuron development	GO:0007411	axon guidance
miR-5007	miR-5007_3p	Harore.CG.MTP2014.S18.g15631	CACNB2	Voltage-dependent L-type calcium channel subunit beta-2	GO:0048666	neuron development	GO:0007411	axon guidance
miR-5010	miR-5010_3p	Harore.CG.MTP2014.S51.g6226	LRP1	Prolow-density lipoprotein receptor-related protein 1	GO:0072358	cardiovascular system development	GO:0035909	aorta morphogenesis
miR-5013	miR-5013_3p	Harore.CG.MTP2014.S472.g12698	DPYSL5	Dihydropyrimidinase-related protein 5	GO:0048666	neuron development	GO:0007411	axon guidance
miR-5013	miR-5013_3p	Harore.CG.MTP2014.S472.g12698	DPYSL5	Dihydropyrimidinase-related protein 5	GO:0007399	nervous system development	GO:0007399	nervous system development
miR-5013	miR-5013_3p	Harore.CG.MTP2014.S62.g1992	SYK	Tyrosine-protein kinase SYK	GO:0072358	cardiovascular system development	GO:0001945	lymph vessel development
miR-5013	miR-5013_3p	Harore.CG.MTP2014.S62.g1992	SYK	Tyrosine-protein kinase SYK	GO:0072358	cardiovascular system development	GO:0048514	blood vessel morphogenesis
miR-5013	miR-5013_3p	Harore.CG.MTP2014.S186.g6771	CHAC1	Glutathione-specific gamma-glutamylcyclotransferase 1	GO:0007399	nervous system development	GO:0022008	neurogenesis
miR-5017	miR-5017_5p	Harore.CG.MTP2014.S18.g6095	spdya-b	Speedy protein 1-B	GO:0007281	germ cell development	GO:0001556	oocyte maturation
miR-5018	miR-5018_5p	Harore.CG.MTP2014.S115.g876	ARIH2	E3 ubiquitin-protein ligase ARIH2	GO:0048534	hematopoietic or lymphoid organ development	GO:0071425	hematopoietic stem cell proliferation
miR-5018	miR-5018_5p	Harore.CG.MTP2014.S62.g9114	rsg1	REM2- and Rab-like small GTPase 1	GO:0060429	epithelium development	GO:0001843	neural tube closure
miR-5019	miR-5019	Harore.CG.MTP2014.S13.g9229	NDUFV2	NADH dehydrogenase [ubiquinone] flavoprotein 2, mitochondrial	GO:0060537	muscle tissue development	GO:0048738	cardiac muscle tissue development
miR-5019	miR-5019	Harore.CG.MTP2014.S13.g9229	NDUFV2	NADH dehydrogenase [ubiquinone] flavoprotein 2, mitochondrial	GO:0007399	nervous system development	GO:0007399	nervous system development
miR-5022	miR-5022_5p	Harore.CG.MTP2014.S10.g4601	MPPED2	Metallophosphoesterase MPPED2	GO:0007399	nervous system development	GO:0007399	nervous system development
miR-5022	miR-5022_5p	Harore.CG.MTP2014.S195.g14353	MBNL1	Muscleblind-like protein 1	GO:0007399	nervous system development	GO:0007399	nervous system development
miR-5023	miR-5023_5p	Harore.CG.MTP2014.S34.g6569	ANK3	Ankyrin-3	GO:0048666	neuron development	GO:0007409	axonogenesis
miR-5023	miR-5023_5p	Harore.CG.MTP2014.S34.g6569	ANK2	Ankyrin-2	GO:0048666	neuron development	GO:0007411	axon guidance
miR-5023	miR-5023_5p	Harore.CG.MTP2014.S34.g6569	ANK2	Ankyrin-2	GO:0007507	heart development	GO:0003283	atrial septum development
miR-5023	miR-5023_5p	Harore.CG.MTP2014.S34.g6569	ANK2	Ankyrin-2	GO:0055001	muscle cell development	GO:0033292	T-tubule organization
miR-5023	miR-5023_5p	Harore.CG.MTP2014.S311.g12448	RUNX3	Runt-related transcription factor 3	GO:0001501	skeletal system development	GO:0002062	chondrocyte differentiation
miR-5023	miR-5023_5p	Harore.CG.MTP2014.S311.g12448	RUNX3	Runt-related transcription factor 3	GO:0007399	nervous system development	GO:0030182	neuron differentiation
miR-5023	miR-5023_5p	Harore.CG.MTP2014.S311.g12448	RUNX3	Runt-related transcription factor 3	GO:0048666	neuron development	GO:0048935	peripheral nervous system neuron development
miR-5023	miR-5023_5p	Harore.CG.MTP2014.S311.g12448	RUNX3	Runt-related transcription factor 3	GO:0048534	hematopoietic or lymphoid organ development	GO:0030097	hemopoiesis
miR-5023	miR-5023_5p	Harore.CG.MTP2014.S147.g9402	TRPC5	Short transient receptor potential channel 5	GO:0048666	neuron development	GO:0007411	axon guidance
miR-5023	miR-5023_5p	Harore.CG.MTP2014.S147.g9402	TRPC5	Short transient receptor potential channel 5	GO:0007399	nervous system development	GO:0007399	nervous system development
miR-5023	miR-5023_5p	Harore.CG.MTP2014.S8.g7375	CDK5R1	Cyclin-dependent kinase 5 activator 1	GO:0048666	neuron development	GO:0007411	axon guidance
miR-5023	miR-5023_5p	Harore.CG.MTP2014.S8.g7375	CDK5R1	Cyclin-dependent kinase 5 activator 1	GO:0048666	neuron development	GO:0031175	neuron projection development
miR-5023	miR-5023_5p	Harore.CG.MTP2014.S8.g7375	CDK5R1	Cyclin-dependent kinase 5 activator 1	GO:0007399	nervous system development	GO:0030182	neuron differentiation
miR-5023	miR-5023_5p	Harore.CG.MTP2014.S8.g7375	CDK5R1	Cyclin-dependent kinase 5 activator 1	GO:0007399	nervous system development	GO:0001764	neuron migration
miR-5023	miR-5023_5p	Harore.CG.MTP2014.S8.g7375	CDK5R1	Cyclin-dependent kinase 5 activator 1	GO:0007420	brain development	GO:0007420	brain development
miR-5023	miR-5023_5p	Harore.CG.MTP2014.S8.g7375	CDK5R1	Cyclin-dependent kinase 5 activator 1	GO:0007399	nervous system development	GO:0061001	regulation of dendritic spine morphogenesis
miR-5023	miR-5023_5p	Harore.CG.MTP2014.S8.g7375	CDK5R1	Cyclin-dependent kinase 5 activator 1	GO:0048666	neuron development	GO:0007413	axonal fasciculation
miR-5023	miR-5023_5p	Harore.CG.MTP2014.S164.g2210	GPR98	G-protein coupled receptor 98	GO:0007399	nervous system development	GO:0007399	nervous system development
miR-5023	miR-5023_5p	Harore.CG.MTP2014.S49.g7406	DHCR24	Delta(24)-sterol reductase	GO:0043588	skin development	GO:0043588	skin development
miR-5023	miR-5023_5p	Harore.CG.MTP2014.S123.g6627	SCUBE1	Signal peptide, CUB and EGF-like domain-containing protein 1	GO:0007507	heart development	GO:0007512	adult heart development
miR-5023	miR-5023_5p	Harore.CG.MTP2014.S123.g6627	SCUBE1	Signal peptide, CUB and EGF-like domain-containing protein 1	GO:0003158	endothelium development	GO:0045446	endothelial cell differentiation
miR-5023	miR-5023_5p	Harore.CG.MTP2014.S8.g11341	BDH2	3-hydroxybutyrate dehydrogenase type 2	GO:0060429	epithelium development	GO:0030855	epithelial cell differentiation
miR-5023	miR-5023_5p	Harore.CG.MTP2014.S132.g11247	EIF2B4	Translation initiation factor eIF-2B subunit delta	GO:0007417	central nervous system development	GO:0014003	oligodendrocyte development
miR-5023	miR-5023_5p	Harore.CG.MTP2014.S132.g11247	EIF2B4	Translation initiation factor eIF-2B subunit delta	GO:0061458	reproductive system development	GO:0001541	ovarian follicle development
miR-5023	miR-5023_5p	Harore.CG.MTP2014.S132.g11247	EIF2B4	Translation initiation factor eIF-2B subunit delta	GO:0007399	nervous system development	GO:0042552	myelination
miR-5023	miR-5023_5p	Harore.CG.MTP2014.S32.g15692	RAPGEF2	Rap guanine nucleotide exchange factor 2	GO:0007399	nervous system development	GO:0010976	positive regulation of neuron projection development
miR-5023	miR-5023_5p	Harore.CG.MTP2014.S32.g15692	RAPGEF2	Rap guanine nucleotide exchange factor 2	GO:0048666	neuron development	GO:0031175	neuron projection development
miR-5023	miR-5023_5p	Harore.CG.MTP2014.S32.g15692	RAPGEF2	Rap guanine nucleotide exchange factor 2	GO:0007420	brain development	GO:0021591	ventricular system development
miR-5023	miR-5023_5p	Harore.CG.MTP2014.S32.g15692	RAPGEF2	Rap guanine nucleotide exchange factor 2	GO:0007399	nervous system development	GO:2001224	positive regulation of neuron migration
miR-5023	miR-5023_5p	Harore.CG.MTP2014.S32.g15692	RAPGEF2	Rap guanine nucleotide exchange factor 2	GO:0072358	cardiovascular system development	GO:0001568	blood vessel development
miR-5023	miR-5023_5p	Harore.CG.MTP2014.S32.g15692	RAPGEF2	Rap guanine nucleotide exchange factor 2	GO:0048666	neuron development	GO:0021884	forebrain neuron development
miR-5023	miR-5023_5p	Harore.CG.MTP2014.S32.g15692	RAPGEF2	Rap guanine nucleotide exchange factor 2	GO:0048666	neuron development	GO:0007411	axon guidance
miR-5023	miR-5023_5p	Harore.CG.MTP2014.S32.g15692	RAPGEF2	Rap guanine nucleotide exchange factor 2	GO:0007399	nervous system development	GO:0001764	neuron migration
miR-5023	miR-5023_5p	Harore.CG.MTP2014.S32.g15692	RAPGEF2	Rap guanine nucleotide exchange factor 2	GO:0003158	endothelium development	GO:0090557	establishment of endothelial intestinal barrier
miR-5023	miR-5023_5p	Harore.CG.MTP2014.S32.g15692	RAPGEF2	Rap guanine nucleotide exchange factor 2	GO:0003158	endothelium development	GO:0061028	establishment of endothelial barrier
miR-5023	miR-5023_5p	Harore.CG.MTP2014.S32.g15692	RAPGEF2	Rap guanine nucleotide exchange factor 2	GO:0007399	nervous system development	GO:0050774	negative regulation of dendrite morphogenesis
miR-5023	miR-5023_5p	Harore.CG.MTP2014.S9.g6559	SFRP1	Secreted frizzled-related protein 1	GO:0048534	hematopoietic or lymphoid organ development	GO:0060218	hematopoietic stem cell differentiation
miR-5023	miR-5023_5p	Harore.CG.MTP2014.S9.g6559	SFRP1	Secreted frizzled-related protein 1	GO:0048534	hematopoietic or lymphoid organ development	GO:0002244	hematopoietic progenitor cell differentiation
miR-5023	miR-5023_5p	Harore.CG.MTP2014.S172.g2982	SERPINE2	Glia-derived nexin	GO:0007399	nervous system development	GO:0048711	positive regulation of astrocyte differentiation
miR-5024	miR-5024_3p	Harore.CG.MTP2014.S50.g4082	ALS2	Alsin	GO:0048666	neuron development	GO:0048812	neuron projection morphogenesis
miR-5027	miR-5027	Harore.CG.MTP2014.S479.g6948	ALDH3A2	Fatty aldehyde dehydrogenase	GO:0007422	peripheral nervous system development	GO:0007422	peripheral nervous system development
miR-5027	miR-5027	Harore.CG.MTP2014.S479.g6948	ALDH3A2	Fatty aldehyde dehydrogenase	GO:0008544	epidermis development	GO:0008544	epidermis development
miR-5027	miR-5027	Harore.CG.MTP2014.S479.g6948	ALDH3A2	Fatty aldehyde dehydrogenase	GO:0007417	central nervous system development	GO:0007417	central nervous system development
miR-5028	miR-5028_3p	Harore.CG.MTP2014.S15.g1672	MEGF11	Multiple epidermal growth factor-like domains protein 11	GO:0007423	sensory organ development	GO:0010842	retina layer formation
miR-5028	miR-5028_3p	Harore.CG.MTP2014.S39.g8585	LRP5	Low-density lipoprotein receptor-related protein 5	GO:0048732	gland development	GO:0060444	branching involved in mammary gland duct morphogenesis
miR-5028	miR-5028_3p	Harore.CG.MTP2014.S39.g8585	LRP4	Low-density lipoprotein receptor-related protein 4	GO:0048666	neuron development	GO:0048813	dendrite morphogenesis
miR-5028	miR-5028_3p	Harore.CG.MTP2014.S39.g8585	LRP4	Low-density lipoprotein receptor-related protein 4	GO:0007399	nervous system development	GO:0097104	postsynaptic membrane assembly
miR-5028	miR-5028_3p	Harore.CG.MTP2014.S39.g8585	LRP5	Low-density lipoprotein receptor-related protein 5	GO:0002076	osteoblast development	GO:0002076	osteoblast development
miR-5028	miR-5028_3p	Harore.CG.MTP2014.S39.g8585	LRP4	Low-density lipoprotein receptor-related protein 4	GO:0007399	nervous system development	GO:0050771	negative regulation of axonogenesis
miR-5028	miR-5028_3p	Harore.CG.MTP2014.S39.g8585	LRP4	Low-density lipoprotein receptor-related protein 4	GO:0007399	nervous system development	GO:0097105	presynaptic membrane assembly
miR-5028	miR-5028_3p	Harore.CG.MTP2014.S39.g8585	LRP4	Low-density lipoprotein receptor-related protein 4	GO:0001822	kidney development	GO:0001822	kidney development
miR-5028	miR-5028_3p	Harore.CG.MTP2014.S39.g8585	LRP5	Low-density lipoprotein receptor-related protein 5	GO:0007423	sensory organ development	GO:0060059	embryonic retina morphogenesis in camera-type eye
miR-5028	miR-5028_3p	Harore.CG.MTP2014.S39.g8585	LRP5	Low-density lipoprotein receptor-related protein 5	GO:0007423	sensory organ development	GO:0060042	retina morphogenesis in camera-type eye
miR-5028	miR-5028_3p	Harore.CG.MTP2014.S39.g8585	LRP5	Low-density lipoprotein receptor-related protein 5	GO:0007423	sensory organ development	GO:0061304	retinal blood vessel morphogenesis
miR-5028	miR-5028_3p	Harore.CG.MTP2014.S39.g8585	LRP5	Low-density lipoprotein receptor-related protein 5	GO:0048534	hematopoietic or lymphoid organ development	GO:0048539	bone marrow development
miR-5028	miR-5028_3p	Harore.CG.MTP2014.S39.g8585	LRP5	Low-density lipoprotein receptor-related protein 5	GO:0061448	connective tissue development	GO:0060612	adipose tissue development
miR-5028	miR-5028_3p	Harore.CG.MTP2014.S39.g8585	LRP4	Low-density lipoprotein receptor-related protein 4	GO:0007399	nervous system development	GO:0051124	synaptic growth at neuromuscular junction
miR-5028	miR-5028_3p	Harore.CG.MTP2014.S39.g8585	LRP5	Low-density lipoprotein receptor-related protein 5	GO:0048568	embryonic organ development	GO:0048596	embryonic camera-type eye morphogenesis
miR-5028	miR-5028_3p	Harore.CG.MTP2014.S39.g8585	LRP5	Low-density lipoprotein receptor-related protein 5	GO:0001501	skeletal system development	GO:0060349	bone morphogenesis
miR-5028	miR-5028_5p	Harore.CG.MTP2014.S190.g10543	ARSB	Arylsulfatase B	GO:0007399	nervous system development	GO:0010976	positive regulation of neuron projection development
miR-5032	miR-5032	Harore.CG.MTP2014.S145.g14157	NPTX1	Neuronal pentraxin-1	GO:0007417	central nervous system development	GO:0007417	central nervous system development
miR-5037	miR-5037_3p	Harore.CG.MTP2014.S13.g2720	CHRD	Chordin	GO:0060429	epithelium development	GO:0033504	floor plate development
miR-5037	miR-5037_3p	Harore.CG.MTP2014.S13.g2720	CHRD	Chordin	GO:0007417	central nervous system development	GO:0021919	BMP signaling pathway involved in spinal cord dorsal/ventral patterning
miR-5037	miR-5037_3p	Harore.CG.MTP2014.S13.g2720	chrd	Chordin	GO:0001822	kidney development	GO:0048793	pronephros development
miR-5037	miR-5037_3p	Harore.CG.MTP2014.S13.g2720	CHRD	Chordin	GO:0001501	skeletal system development	GO:0001501	skeletal system development
miR-5037	miR-5037_5p	Harore.CG.MTP2014.S992.g14250	CASP3	Caspase-3	GO:0048534	hematopoietic or lymphoid organ development	GO:0030220	platelet formation
miR-5037	miR-5037_5p	Harore.CG.MTP2014.S992.g14250	CASP3	Caspase-3	GO:0048534	hematopoietic or lymphoid organ development	GO:0030218	erythrocyte differentiation
miR-5037	miR-5037_5p	Harore.CG.MTP2014.S992.g14250	CASP3	Caspase-3	GO:0043588	skin development	GO:0030216	keratinocyte differentiation
miR-5037	miR-5037_5p	Harore.CG.MTP2014.S992.g14250	CASP3	Caspase-3	GO:0007399	nervous system development	GO:0030182	neuron differentiation
miR-5037	miR-5037_5p	Harore.CG.MTP2014.S90.g10520	BBS7	Bardet-Biedl syndrome 7 protein	GO:0055123	digestive system development	GO:0048546	digestive tract morphogenesis
miR-5037	miR-5037_5p	Harore.CG.MTP2014.S90.g10520	BBS7	Bardet-Biedl syndrome 7 protein	GO:0048568	embryonic organ development	GO:0001947	heart looping
miR-5037	miR-5037_5p	Harore.CG.MTP2014.S26.g12147	NEBL	Nebulette	GO:0060537	muscle tissue development	GO:0071691	cardiac muscle thin filament assembly
miR-5038	miR-5038_3p	Harore.CG.MTP2014.S450.g1203	YWHAE	14-3-3 protein epsilon	GO:0007420	brain development	GO:0021762	substantia nigra development
miR-5040	miR-5040_5p	Harore.CG.MTP2014.S22.g5991	ZIC3	Zinc finger protein ZIC 3	GO:0030323	respiratory tube development	GO:0030324	lung development
miR-5040	miR-5040_5p	Harore.CG.MTP2014.S22.g5991	ZIC3	Zinc finger protein ZIC 3	GO:0031016	pancreas development	GO:0035469	determination of pancreatic left/right asymmetry
miR-5040	miR-5040_5p	Harore.CG.MTP2014.S22.g5991	ZIC3	Zinc finger protein ZIC 3	GO:0048732	gland development	GO:0071910	determination of liver left/right asymmetry
miR-5040	miR-5040_5p	Harore.CG.MTP2014.S22.g5991	zic3	Zinc finger protein ZIC 3	GO:0060485	mesenchyme development	GO:0014034	neural crest cell fate commitment
miR-5040	miR-5040_5p	Harore.CG.MTP2014.S22.g5991	ZIC3	Zinc finger protein ZIC 3	GO:0055123	digestive system development	GO:0071907	determination of digestive tract left/right asymmetry
miR-5040	miR-5040_5p	Harore.CG.MTP2014.S22.g5991	ZIC3	Zinc finger protein ZIC 3	GO:0048568	embryonic organ development	GO:0001947	heart looping
miR-5042	miR-5042_3p	Harore.CG.MTP2014.S61.g4164	SOS2	Son of sevenless homolog 2	GO:0048666	neuron development	GO:0007411	axon guidance
miR-5042	miR-5042_3p	Harore.CG.MTP2014.S22.g13408	DSP	Desmoplakin	GO:0060537	muscle tissue development	GO:0003223	ventricular compact myocardium morphogenesis
miR-5042	miR-5042_3p	Harore.CG.MTP2014.S22.g13408	DSP	Desmoplakin	GO:0043588	skin development	GO:0030216	keratinocyte differentiation
miR-5042	miR-5042_3p	Harore.CG.MTP2014.S22.g13408	DSP	Desmoplakin	GO:0008544	epidermis development	GO:0008544	epidermis development
miR-5042	miR-5042_3p	Harore.CG.MTP2014.S205.g7971	NME5	Nucleoside diphosphate kinase homolog 5	GO:0007281	germ cell development	GO:0007286	spermatid development
miR-5042	miR-5042_3p	Harore.CG.MTP2014.S267.g5795	MYH14	Myosin-14	GO:0060537	muscle tissue development	GO:0007519	skeletal muscle tissue development
miR-5042	miR-5042_3p	Harore.CG.MTP2014.S267.g5795	MYH14	Myosin-14	GO:0048666	neuron development	GO:0007411	axon guidance
miR-5042	miR-5042_3p	Harore.CG.MTP2014.S9.g12329	grip2	Glutamate receptor-interacting protein 2	GO:0007281	germ cell development	GO:0007281	germ cell development
miR-5047	miR-5047_5p	Harore.CG.MTP2014.S45.g15766	P20399	Actin, alpha cardiac muscle 2	GO:0060485	mesenchyme development	GO:0090131	mesenchyme migration
miR-5048	miR-5048_3p	Harore.CG.MTP2014.S149.g15132	WDR83	WD repeat domain-containing protein 83	GO:0048666	neuron development	GO:0007411	axon guidance
miR-5048	miR-5048_5p	Harore.CG.MTP2014.S327.g8684	TTBK1	Tau-tubulin kinase 1	GO:0007420	brain development	GO:0021762	substantia nigra development
miR-5048	miR-5048_5p	Harore.CG.MTP2014.S4.g9160	NLGN4Y	Neuroligin-4, Y-linked	GO:0007399	nervous system development	GO:0097104	postsynaptic membrane assembly
miR-5048	miR-5048_5p	Harore.CG.MTP2014.S4.g9160	NLGN4X	Neuroligin-4, X-linked	GO:0007399	nervous system development	GO:0030182	neuron differentiation
miR-5048	miR-5048_5p	Harore.CG.MTP2014.S4.g9160	NLGN4Y	Neuroligin-4, Y-linked	GO:0007399	nervous system development	GO:0097105	presynaptic membrane assembly
miR-5048	miR-5048_5p	Harore.CG.MTP2014.S4.g9160	NLGN4X	Neuroligin-4, X-linked	GO:0007420	brain development	GO:0021549	cerebellum development
miR-5051	miR-5051_5p	Harore.CG.MTP2014.S99.g11098	ROCK2	Rho-associated protein kinase 2	GO:0048666	neuron development	GO:0007411	axon guidance
miR-5052	miR-5052	Harore.CG.MTP2014.S116.g1946	JRKL	Jerky protein homolog-like	GO:0007417	central nervous system development	GO:0007417	central nervous system development
miR-5053	miR-5053_3p	Harore.CG.MTP2014.S46.g457	TSSK2	Testis-specific serine/threonine-protein kinase 2	GO:0007281	germ cell development	GO:0007286	spermatid development
miR-5053	miR-5053_3p	Harore.CG.MTP2014.S871.g3496	EIF2B3	Translation initiation factor eIF-2B subunit gamma	GO:0007417	central nervous system development	GO:0014003	oligodendrocyte development
miR-5055	miR-5055_3p	Harore.CG.MTP2014.S227.g13088	LRRC6	Protein tilB homolog	GO:0061458	reproductive system development	GO:0008584	male gonad development
miR-5055	miR-5055_3p	Harore.CG.MTP2014.S227.g13088	LRRC6	Protein tilB homolog	GO:0061458	reproductive system development	GO:0061458	reproductive system development
miR-5060	miR-5060_5p	Harore.CG.MTP2014.S13.g12693	JRKL	Jerky protein homolog-like	GO:0007417	central nervous system development	GO:0007417	central nervous system development
miR-5062	miR-5062_5p	Harore.CG.MTP2014.S61.g13099	C1GALT1	Glycoprotein-N-acetylgalactosamine 3-beta-galactosyltransferase 1	GO:0072358	cardiovascular system development	GO:0001525	angiogenesis
miR-5062	miR-5062_5p	Harore.CG.MTP2014.S61.g13099	C1GALT1	Glycoprotein-N-acetylgalactosamine 3-beta-galactosyltransferase 1	GO:0001822	kidney development	GO:0001822	kidney development
miR-5065	miR-5065_3p	Harore.CG.MTP2014.S482.g4217	ANKS1A	Ankyrin repeat and SAM domain-containing protein 1A	GO:0048666	neuron development	GO:0016322	neuron remodeling
miR-5066	miR-5066_5p	Harore.CG.MTP2014.S425.g5824	TPM1	Tropomyosin alpha-1 chain	GO:0055001	muscle cell development	GO:0045214	sarcomere organization
miR-5066	miR-5066_5p	Harore.CG.MTP2014.S425.g5824	TPM1	Tropomyosin alpha-1 chain	GO:0060537	muscle tissue development	GO:0055010	ventricular cardiac muscle tissue morphogenesis
miR-5066	miR-5066_5p	Harore.CG.MTP2014.S295.g11177	NPTX1	Neuronal pentraxin-1	GO:0007417	central nervous system development	GO:0007417	central nervous system development
miR-5067	miR-5067_5p	Harore.CG.MTP2014.S2.g12051	ANK3	Ankyrin-3	GO:0048666	neuron development	GO:0007409	axonogenesis
miR-5070	miR-5070	Harore.CG.MTP2014.S188.g3351	LEFTY1	Left-right determination factor 1	GO:0007507	heart development	GO:0003007	heart morphogenesis
miR-5070	miR-5070	Harore.CG.MTP2014.S8.g7221	HNRNPAB	Heterogeneous nuclear ribonucleoprotein A/B	GO:0060485	mesenchyme development	GO:0001837	epithelial to mesenchymal transition
miR-5070	miR-5070	Harore.CG.MTP2014.S188.g3351	LEFTY1	Left-right determination factor 1	GO:0007507	heart development	GO:0003007	heart morphogenesis
miR-5070	miR-5070	Harore.CG.MTP2014.S198.g15012	MYLK	Myosin light chain kinase, smooth muscle	GO:0060537	muscle tissue development	GO:0060414	aorta smooth muscle tissue morphogenesis
miR-5071	miR-5071_5p	Harore.CG.MTP2014.S155.g1891	LRP6	Low-density lipoprotein receptor-related protein 6	GO:0060429	epithelium development	GO:0060026	convergent extension
miR-5071	miR-5071_5p	Harore.CG.MTP2014.S155.g1891	LRP6	Low-density lipoprotein receptor-related protein 6	GO:0007507	heart development	GO:0003344	pericardium morphogenesis
miR-5071	miR-5071_5p	Harore.CG.MTP2014.S155.g1891	LRP6	Low-density lipoprotein receptor-related protein 6	GO:0048806	genitalia development	GO:0035261	external genitalia morphogenesis
miR-5071	miR-5071_5p	Harore.CG.MTP2014.S155.g1891	LRP5	Low-density lipoprotein receptor-related protein 5	GO:0048534	hematopoietic or lymphoid organ development	GO:0048539	bone marrow development
miR-5071	miR-5071_5p	Harore.CG.MTP2014.S155.g1891	LRP6	Low-density lipoprotein receptor-related protein 6	GO:0007420	brain development	GO:0021794	thalamus development
miR-5071	miR-5071_5p	Harore.CG.MTP2014.S155.g1891	LRP5	Low-density lipoprotein receptor-related protein 5	GO:0007423	sensory organ development	GO:0060042	retina morphogenesis in camera-type eye
miR-5071	miR-5071_5p	Harore.CG.MTP2014.S155.g1891	LRP6	Low-density lipoprotein receptor-related protein 6	GO:0060485	mesenchyme development	GO:0014033	neural crest cell differentiation
miR-5071	miR-5071_5p	Harore.CG.MTP2014.S155.g1891	LRP6	Low-density lipoprotein receptor-related protein 6	GO:0007420	brain development	GO:0030901	midbrain development
miR-5071	miR-5071_5p	Harore.CG.MTP2014.S155.g1891	LRP6	Low-density lipoprotein receptor-related protein 6	GO:0007420	brain development	GO:0030917	midbrain-hindbrain boundary development
miR-5071	miR-5071_5p	Harore.CG.MTP2014.S155.g1891	LRP6	Low-density lipoprotein receptor-related protein 6	GO:0048732	gland development	GO:0060444	branching involved in mammary gland duct morphogenesis
miR-5071	miR-5071_5p	Harore.CG.MTP2014.S155.g1891	LRP6	Low-density lipoprotein receptor-related protein 6	GO:0060429	epithelium development	GO:0001843	neural tube closure
miR-5071	miR-5071_5p	Harore.CG.MTP2014.S155.g1891	LRP5	Low-density lipoprotein receptor-related protein 5	GO:0002076	osteoblast development	GO:0002076	osteoblast development
miR-5071	miR-5071_5p	Harore.CG.MTP2014.S155.g1891	LRP6	Low-density lipoprotein receptor-related protein 6	GO:0060429	epithelium development	GO:0090245	axis elongation involved in somitogenesis
miR-5071	miR-5071_5p	Harore.CG.MTP2014.S155.g1891	LRP6	Low-density lipoprotein receptor-related protein 6	GO:0001501	skeletal system development	GO:0060349	bone morphogenesis
miR-5071	miR-5071_5p	Harore.CG.MTP2014.S155.g1891	LRP6	Low-density lipoprotein receptor-related protein 6	GO:0048568	embryonic organ development	GO:0048596	embryonic camera-type eye morphogenesis
miR-5071	miR-5071_5p	Harore.CG.MTP2014.S155.g1891	LRP6	Low-density lipoprotein receptor-related protein 6	GO:0060485	mesenchyme development	GO:0014029	neural crest formation
miR-5071	miR-5071_5p	Harore.CG.MTP2014.S155.g1891	LRP5	Low-density lipoprotein receptor-related protein 5	GO:0061448	connective tissue development	GO:0060612	adipose tissue development
miR-5071	miR-5071_5p	Harore.CG.MTP2014.S155.g1891	LRP5	Low-density lipoprotein receptor-related protein 5	GO:0007423	sensory organ development	GO:0061304	retinal blood vessel morphogenesis
miR-5071	miR-5071_5p	Harore.CG.MTP2014.S155.g1891	LRP6	Low-density lipoprotein receptor-related protein 6	GO:0007420	brain development	GO:0021587	cerebellum morphogenesis
miR-5071	miR-5071_5p	Harore.CG.MTP2014.S155.g1891	LRP6	Low-density lipoprotein receptor-related protein 6	GO:0007420	brain development	GO:0021987	cerebral cortex development
miR-5071	miR-5071_5p	Harore.CG.MTP2014.S155.g1891	LRP6	Low-density lipoprotein receptor-related protein 6	GO:0001501	skeletal system development	GO:0060535	trachea cartilage morphogenesis
miR-5071	miR-5071_5p	Harore.CG.MTP2014.S155.g1891	LRP6	Low-density lipoprotein receptor-related protein 6	GO:0007423	sensory organ development	GO:0060059	embryonic retina morphogenesis in camera-type eye
miR-5071	miR-5071_5p	Harore.CG.MTP2014.S155.g1891	LRP6	Low-density lipoprotein receptor-related protein 6	GO:0060485	mesenchyme development	GO:0044335	canonical Wnt signaling pathway involved in neural crest cell differentiation
miR-5071	miR-5071_5p	Harore.CG.MTP2014.S155.g1891	LRP6	Low-density lipoprotein receptor-related protein 6	GO:0060429	epithelium development	GO:0090244	Wnt signaling pathway involved in somitogenesis
miR-5071	miR-5071_3p	Harore.CG.MTP2014.S292.g1916	BMPER	BMP-binding endothelial regulator protein	GO:0072358	cardiovascular system development	GO:0002043	blood vessel endothelial cell proliferation involved in sprouting angiogenesis
miR-5073	miR-5073_3p	Harore.CG.MTP2014.S27.g14065	ADGRB3	Adhesion G protein-coupled receptor B3	GO:0007399	nervous system development	GO:0048814	regulation of dendrite morphogenesis
miR-5073	miR-5073_3p	Harore.CG.MTP2014.S27.g14065	SEMA5A	Semaphorin-5A	GO:0007399	nervous system development	GO:0007399	nervous system development
miR-5073	miR-5073_3p	Harore.CG.MTP2014.S27.g14065	SEMA5A	Semaphorin-5A	GO:0048666	neuron development	GO:0007411	axon guidance
miR-5073	miR-5073_3p	Harore.CG.MTP2014.S27.g14065	SEMA5A	Semaphorin-5A	GO:0072358	cardiovascular system development	GO:0002043	blood vessel endothelial cell proliferation involved in sprouting angiogenesis
miR-5073	miR-5073_3p	Harore.CG.MTP2014.S27.g14065	SEMA5A	Semaphorin-5A	GO:0048666	neuron development	GO:0007413	axonal fasciculation
miR-5073	miR-5073_3p	Harore.CG.MTP2014.S27.g14065	SEMA5A	Semaphorin-5A	GO:0007399	nervous system development	GO:0048843	negative regulation of axon extension involved in axon guidance
miR-5073	miR-5073_3p	Harore.CG.MTP2014.S27.g14065	SEMA5A	Semaphorin-5A	GO:0007420	brain development	GO:0021536	diencephalon development
miR-5073	miR-5073_3p	Harore.CG.MTP2014.S27.g14065	SEMA5A	Semaphorin-5A	GO:0060485	mesenchyme development	GO:0001755	neural crest cell migration
miR-5073	miR-5073_3p	Harore.CG.MTP2014.S27.g14065	SEMA5A	Semaphorin-5A	GO:0007399	nervous system development	GO:0048842	positive regulation of axon extension involved in axon guidance
miR-5076	miR-5076_3p	Harore.CG.MTP2014.S176.g801	RANBP9	Ran-binding protein 9	GO:0048666	neuron development	GO:0007411	axon guidance
miR-5079	miR-5079	Harore.CG.MTP2014.S55.g14811	CNTNAP2	Contactin-associated protein-like 2	GO:0048666	neuron development	GO:0045163	clustering of voltage-gated potassium channels
miR-5079	miR-5079	Harore.CG.MTP2014.S55.g14811	CNTNAP2	Contactin-associated protein-like 2	GO:0048666	neuron development	GO:0031175	neuron projection development
miR-5079	miR-5079	Harore.CG.MTP2014.S55.g14811	CNTNAP2	Contactin-associated protein-like 2	GO:0007420	brain development	GO:0007420	brain development
miR-5079	miR-5079	Harore.CG.MTP2014.S55.g14811	CNTNAP2	Contactin-associated protein-like 2	GO:0007420	brain development	GO:0021794	thalamus development
miR-5079	miR-5079	Harore.CG.MTP2014.S55.g14811	CNTNAP2	Contactin-associated protein-like 2	GO:0048666	neuron development	GO:0008038	neuron recognition
miR-5079	miR-5079	Harore.CG.MTP2014.S55.g14811	CNTNAP2	Contactin-associated protein-like 2	GO:0007420	brain development	GO:0071109	superior temporal gyrus development
miR-5079	miR-5079	Harore.CG.MTP2014.S55.g14811	CNTNAP2	Contactin-associated protein-like 2	GO:0007420	brain development	GO:0021756	striatum development
miR-5079	miR-5079	Harore.CG.MTP2014.S55.g14811	CNTNAP2	Contactin-associated protein-like 2	GO:0007420	brain development	GO:0021761	limbic system development
miR-5079	miR-5079	Harore.CG.MTP2014.S55.g14811	CNTNAP2	Contactin-associated protein-like 2	GO:0007420	brain development	GO:0021987	cerebral cortex development
miR-5080	miR-5080_3p	Harore.CG.MTP2014.S110.g4113	QARS	Glutamine--tRNA ligase	GO:0007420	brain development	GO:0007420	brain development
miR-5082	miR-5082_3p	Harore.CG.MTP2014.S92.g2726	NLGN4Y	Neuroligin-4, Y-linked	GO:0007399	nervous system development	GO:0097104	postsynaptic membrane assembly
miR-5082	miR-5082_3p	Harore.CG.MTP2014.S92.g2726	NLGN4X	Neuroligin-4, X-linked	GO:0007399	nervous system development	GO:0030182	neuron differentiation
miR-5082	miR-5082_3p	Harore.CG.MTP2014.S92.g2726	NLGN4Y	Neuroligin-4, Y-linked	GO:0007399	nervous system development	GO:0097105	presynaptic membrane assembly
miR-5082	miR-5082_3p	Harore.CG.MTP2014.S92.g2726	NLGN4X	Neuroligin-4, X-linked	GO:0007420	brain development	GO:0021549	cerebellum development
miR-5082	miR-5082_3p	Harore.CG.MTP2014.S67.g14265	RAB18	Ras-related protein Rab-18	GO:0007423	sensory organ development	GO:0001654	eye development
miR-5082	miR-5082_3p	Harore.CG.MTP2014.S67.g14265	RAB18	Ras-related protein Rab-18	GO:0007420	brain development	GO:0007420	brain development
miR-5084	miR-5084_5p	Harore.CG.MTP2014.S15.g1672	MEGF11	Multiple epidermal growth factor-like domains protein 11	GO:0007423	sensory organ development	GO:0010842	retina layer formation
miR-5085	miR-5085_5p	Harore.CG.MTP2014.S1.g3253	FBXW7	F-box/WD repeat-containing protein 7	GO:0072358	cardiovascular system development	GO:0001944	vasculature development
miR-5085	miR-5085_5p	Harore.CG.MTP2014.S1.g3253	FBXW7	F-box/WD repeat-containing protein 7	GO:0072358	cardiovascular system development	GO:0001944	vasculature development
miR-5086	miR-5086_3p	Harore.CG.MTP2014.S237.g3857	RARB	Retinoic acid receptor beta	GO:0048568	embryonic organ development	GO:0048566	embryonic digestive tract development
miR-5086	miR-5086_3p	Harore.CG.MTP2014.S237.g3857	RARB	Retinoic acid receptor beta	GO:0042246	tissue regeneration	GO:0070660	inner ear receptor cell differentiation involved in inner ear sensory epithelium regeneration
miR-5086	miR-5086_3p	Harore.CG.MTP2014.S237.g3857	RARB	Retinoic acid receptor beta	GO:0042246	tissue regeneration	GO:0070660	inner ear receptor cell differentiation involved in inner ear sensory epithelium regeneration
miR-5086	miR-5086_3p	Harore.CG.MTP2014.S237.g3857	RARB	Retinoic acid receptor beta	GO:0048568	embryonic organ development	GO:0048566	embryonic digestive tract development
miR-5091	miR-5091_3p	Harore.CG.MTP2014.S92.g4228	TGM3	Protein-glutamine gamma-glutamyltransferase E	GO:0043588	skin development	GO:0030216	keratinocyte differentiation
miR-5091	miR-5091_3p	Harore.CG.MTP2014.S92.g4228	TGM3	Protein-glutamine gamma-glutamyltransferase E	GO:0043588	skin development	GO:0031069	hair follicle morphogenesis
miR-5091	miR-5091_3p	Harore.CG.MTP2014.S48.g16078	HYAL1	Hyaluronidase-1	GO:0001501	skeletal system development	GO:0051216	cartilage development
miR-5094	miR-5094_5p	Harore.CG.MTP2014.S16.g14108	EPB41L3	Band 4.1-like protein 3	GO:0048666	neuron development	GO:0048812	neuron projection morphogenesis
miR-5094	miR-5094_5p	Harore.CG.MTP2014.S16.g14108	EPB41L3	Band 4.1-like protein 3	GO:0007399	nervous system development	GO:0043217	myelin maintenance
miR-5094	miR-5094_5p	Harore.CG.MTP2014.S16.g14108	EPB41L3	Band 4.1-like protein 3	GO:0007399	nervous system development	GO:0030913	paranodal junction assembly
miR-5094	miR-5094_5p	Harore.CG.MTP2014.S1345.g424	MYL2	Myosin regulatory light chain 2, ventricular/cardiac muscle isoform	GO:0007507	heart development	GO:0007507	heart development
miR-5095	miR-5095_3p	Harore.CG.MTP2014.S64.g6069	UBE3A	Ubiquitin-protein ligase E3A	GO:0007420	brain development	GO:0007420	brain development
miR-5097	miR-5097	Harore.CG.MTP2014.S295.g8682	NPTX1	Neuronal pentraxin-1	GO:0007417	central nervous system development	GO:0007417	central nervous system development
miR-5098	miR-5098_3p	Harore.CG.MTP2014.S347.g3906	CPT1A	Carnitine O-palmitoyltransferase 1, liver isoform	GO:0060429	epithelium development	GO:0030855	epithelial cell differentiation
miR-5099	miR-5099_5p	Harore.CG.MTP2014.S8.g4418	TJP1	Tight junction protein ZO-1	GO:0003158	endothelium development	GO:0090557	establishment of endothelial intestinal barrier
miR-5099	miR-5099_5p	Harore.CG.MTP2014.S8.g4418	TJP1	Tight junction protein ZO-1	GO:0003158	endothelium development	GO:0090557	establishment of endothelial intestinal barrier
miR-5099	miR-5099_5p	Harore.CG.MTP2014.S38.g6128	JRKL	Jerky protein homolog-like	GO:0007417	central nervous system development	GO:0007417	central nervous system development
miR-5099	miR-5099_5p	Harore.CG.MTP2014.S14.g14965	EXT1	Exostosin-1	GO:0001501	skeletal system development	GO:0001501	skeletal system development
miR-5099	miR-5099_5p	Harore.CG.MTP2014.S35.g11168	CASP9	Caspase-9	GO:0048534	hematopoietic or lymphoid organ development	GO:0030220	platelet formation
miR-5099	miR-5099_5p	Harore.CG.MTP2014.S326.g8589	HIPK2	Homeodomain-interacting protein kinase 2	GO:0048534	hematopoietic or lymphoid organ development	GO:0030218	erythrocyte differentiation
miR-5099	miR-5099_5p	Harore.CG.MTP2014.S326.g8589	HIPK2	Homeodomain-interacting protein kinase 2	GO:0007423	sensory organ development	GO:0001654	eye development
miR-5099	miR-5099_5p	Harore.CG.MTP2014.S326.g8589	HIPK1	Homeodomain-interacting protein kinase 1	GO:0048534	hematopoietic or lymphoid organ development	GO:0060216	definitive hemopoiesis
miR-5099	miR-5099_3p	Harore.CG.MTP2014.S3.g15707	APBA2	Amyloid beta A4 precursor protein-binding family A member 2	GO:0007399	nervous system development	GO:0007399	nervous system development
miR-5101	miR-5101	Harore.CG.MTP2014.S561.g5685	RPS27A	Ubiquitin-40S ribosomal protein S27a	GO:0048666	neuron development	GO:0007411	axon guidance
miR-5101	miR-5101	Harore.CG.MTP2014.S141.g12917	NR4A1	Nuclear receptor subfamily 4 group A member 1	GO:0072358	cardiovascular system development	GO:0002042	cell migration involved in sprouting angiogenesis
miR-5102	miR-5102_3p	Harore.CG.MTP2014.S129.g2479	TRAPPC2	Trafficking protein particle complex subunit 2	GO:0001501	skeletal system development	GO:0001501	skeletal system development
miR-5102	miR-5102_3p	Harore.CG.MTP2014.S37.g13506	MARK1	Serine/threonine-protein kinase MARK1	GO:0007399	nervous system development	GO:0001764	neuron migration
miR-5102	miR-5102_3p	Harore.CG.MTP2014.S37.g13506	MARK3	MAP/microtubule affinity-regulating kinase 3	GO:0048666	neuron development	GO:0007411	axon guidance
miR-5102	miR-5102_3p	Harore.CG.MTP2014.S617.g11879	ROS1	Proto-oncogene tyrosine-protein kinase ROS	GO:0002064	epithelial cell development	GO:0002066	columnar/cuboidal epithelial cell development
miR-5103	miR-5103_3p	Harore.CG.MTP2014.S333.g12805	CDK5RAP1	CDK5 regulatory subunit-associated protein 1	GO:0007399	nervous system development	GO:0045664	regulation of neuron differentiation
miR-5103	miR-5103_3p	Harore.CG.MTP2014.S333.g12805	CDK5RAP1	CDK5 regulatory subunit-associated protein 1	GO:0007420	brain development	GO:0007420	brain development
miR-5103	miR-5103_3p	Harore.CG.MTP2014.S170.g4957	FAT4	Protocadherin Fat 4	GO:0007399	nervous system development	GO:0022008	neurogenesis
miR-5103	miR-5103_3p	Harore.CG.MTP2014.S170.g4957	VCAN	Versican core protein	GO:0007399	nervous system development	GO:0008347	glial cell migration
miR-5103	miR-5103_3p	Harore.CG.MTP2014.S170.g4957	VCAN	Versican core protein	GO:0007417	central nervous system development	GO:0007417	central nervous system development
miR-5103	miR-5103_3p	Harore.CG.MTP2014.S170.g4957	FAT4	Protocadherin Fat 4	GO:0007420	brain development	GO:0021987	cerebral cortex development
miR-5103	miR-5103_3p	Harore.CG.MTP2014.S170.g4957	VCAN	Versican core protein	GO:0001501	skeletal system development	GO:0001501	skeletal system development
miR-5104	miR-5104_3p	Harore.CG.MTP2014.S35.g3563	NOM1	Nucleolar MIF4G domain-containing protein 1	GO:0007399	nervous system development	GO:0022008	neurogenesis
miR-5104	miR-5104_5p	Harore.CG.MTP2014.S92.g827	TRPC5	Short transient receptor potential channel 5	GO:0048666	neuron development	GO:0007411	axon guidance
miR-5104	miR-5104_5p	Harore.CG.MTP2014.S92.g827	TRPC5	Short transient receptor potential channel 5	GO:0007399	nervous system development	GO:0007399	nervous system development
miR-5108	miR-5108_5p	Harore.CG.MTP2014.S444.g13393	sox21	Transcription factor Sox-21	GO:0007399	nervous system development	GO:0007399	nervous system development
miR-5108	miR-5108_5p	Harore.CG.MTP2014.S444.g13393	SOX21	Transcription factor SOX-21	GO:0007423	sensory organ development	GO:0048839	inner ear development
miR-5110	miR-5110_5p	Harore.CG.MTP2014.S218.g7193	PKDCC	Extracellular tyrosine-protein kinase PKDCC	GO:0030323	respiratory tube development	GO:0048286	lung alveolus development
miR-5110	miR-5110_5p	Harore.CG.MTP2014.S218.g7193	PKDCC	Extracellular tyrosine-protein kinase PKDCC	GO:0048568	embryonic organ development	GO:0048566	embryonic digestive tract development
miR-5110	miR-5110_5p	Harore.CG.MTP2014.S455.g12793	SCO2	Protein SCO2 homolog, mitochondrial	GO:0007423	sensory organ development	GO:0001654	eye development
miR-5112	miR-5112_5p	Harore.CG.MTP2014.S100.g753	FKTN	Fukutin	GO:0007399	nervous system development	GO:0007399	nervous system development
miR-5112	miR-5112_5p	Harore.CG.MTP2014.S100.g753	FKTN	Fukutin	GO:0007517	muscle organ development	GO:0007517	muscle organ development
miR-5113	miR-5113_3p	Harore.CG.MTP2014.S269.g11164	MYPN	Myopalladin	GO:0055001	muscle cell development	GO:0045214	sarcomere organization
miR-5113	miR-5113_3p	Harore.CG.MTP2014.S95.g61	ACADVL	Very long-chain specific acyl-CoA dehydrogenase, mitochondrial	GO:0060429	epithelium development	GO:0030855	epithelial cell differentiation
miR-5113	miR-5113_3p	Harore.CG.MTP2014.S102.g459	B3GNT5	Lactosylceramide 1,3-N-acetyl-beta-D-glucosaminyltransferase	GO:0007417	central nervous system development	GO:0007417	central nervous system development
miR-5113	miR-5113_3p	Harore.CG.MTP2014.S116.g1946	JRKL	Jerky protein homolog-like	GO:0007417	central nervous system development	GO:0007417	central nervous system development
miR-5113	miR-5113_5p	Harore.CG.MTP2014.S62.g3891	ATP6AP2	Renin receptor	GO:0060429	epithelium development	GO:0021903	rostrocaudal neural tube patterning
miR-5113	miR-5113_5p	Harore.CG.MTP2014.S39.g7341	DYM	Dymeclin	GO:0001501	skeletal system development	GO:0060348	bone development
miR-5114	miR-5114_3p	Harore.CG.MTP2014.S276.g11707	SETSIP	Protein SETSIP	GO:0003158	endothelium development	GO:0045446	endothelial cell differentiation
miR-5114	miR-5114_3p	Harore.CG.MTP2014.S31.g14954	CTGF	Connective tissue growth factor	GO:0008544	epidermis development	GO:0008544	epidermis development
miR-5114	miR-5114_3p	Harore.CG.MTP2014.S276.g11707	SETSIP	Protein SETSIP	GO:0003158	endothelium development	GO:0045446	endothelial cell differentiation
miR-5121	miR-5121_3p	Harore.CG.MTP2014.S32.g8266	KDM6B	Lysine-specific demethylase 6B	GO:0007498	mesoderm development	GO:0048333	mesodermal cell differentiation
miR-5121	miR-5121_3p	Harore.CG.MTP2014.S32.g8266	KDM6B	Lysine-specific demethylase 6B	GO:0060537	muscle tissue development	GO:0055007	cardiac muscle cell differentiation
miR-5121	miR-5121_3p	Harore.CG.MTP2014.S32.g8266	KDM6B	Lysine-specific demethylase 6B	GO:0003158	endothelium development	GO:0045446	endothelial cell differentiation
miR-5121	miR-5121_5p	Harore.CG.MTP2014.S224.g14307	TDRD1	Tudor domain-containing protein 1	GO:0007281	germ cell development	GO:0007281	germ cell development
miR-5121	miR-5121_5p	Harore.CG.MTP2014.S101.g12032	NRXN2	Neurexin-2	GO:0007399	nervous system development	GO:0097118	neuroligin clustering involved in postsynaptic membrane assembly
miR-5121	miR-5121_5p	Harore.CG.MTP2014.S101.g12032	NRXN2	Neurexin-2	GO:0007399	nervous system development	GO:0007416	synapse assembly
miR-5121	miR-5121_5p	Harore.CG.MTP2014.S101.g12032	NRXN2	Neurexin-2	GO:0007399	nervous system development	GO:0097116	gephyrin clustering involved in postsynaptic density assembly
miR-5121	miR-5121_5p	Harore.CG.MTP2014.S101.g12032	NRXN2	Neurexin-2	GO:0007399	nervous system development	GO:0097104	postsynaptic membrane assembly
miR-5121	miR-5121_5p	Harore.CG.MTP2014.S101.g12032	NRXN3	Neurexin-3	GO:0048666	neuron development	GO:0007411	axon guidance
miR-5123	miR-5123_5p	Harore.CG.MTP2014.S130.g3354	MMP14	Matrix metalloproteinase-14	GO:0060429	epithelium development	GO:0048754	branching morphogenesis of an epithelial tube
miR-5123	miR-5123_5p	Harore.CG.MTP2014.S130.g3354	MMP14	Matrix metalloproteinase-14	GO:0030323	respiratory tube development	GO:0030324	lung development
miR-5125	miR-5125_5p	Harore.CG.MTP2014.S607.g15364	CAPN3	Calpain-3	GO:0055001	muscle cell development	GO:0045214	sarcomere organization
miR-5125	miR-5125_5p	Harore.CG.MTP2014.S607.g15364	CAPN3	Calpain-3	GO:0055001	muscle cell development	GO:0030239	myofibril assembly
miR-5125	miR-5125_5p	Harore.CG.MTP2014.S607.g15364	CAPN3	Calpain-3	GO:0007517	muscle organ development	GO:0007517	muscle organ development
miR-5128	miR-5128_3p	Harore.CG.MTP2014.S2152.g2510	INTU	Protein inturned	GO:0007399	nervous system development	GO:0007399	nervous system development
miR-5131	miR-5131_3p	Harore.CG.MTP2014.S425.g5824	TPM1	Tropomyosin alpha-1 chain	GO:0055001	muscle cell development	GO:0045214	sarcomere organization
miR-5131	miR-5131_3p	Harore.CG.MTP2014.S425.g5824	TPM1	Tropomyosin alpha-1 chain	GO:0060537	muscle tissue development	GO:0055010	ventricular cardiac muscle tissue morphogenesis
miR-5131	miR-5131_5p	Harore.CG.MTP2014.S826.g3173	CASP3	Caspase-3	GO:0007399	nervous system development	GO:0030182	neuron differentiation
miR-5131	miR-5131_5p	Harore.CG.MTP2014.S826.g3173	CASP3	Caspase-3	GO:0048534	hematopoietic or lymphoid organ development	GO:0030218	erythrocyte differentiation
miR-5131	miR-5131_5p	Harore.CG.MTP2014.S826.g3173	CASP3	Caspase-3	GO:0043588	skin development	GO:0030216	keratinocyte differentiation
miR-5131	miR-5131_5p	Harore.CG.MTP2014.S43.g669	fzd5	Frizzled-5	GO:0007423	sensory organ development	GO:0043010	camera-type eye development
miR-5131	miR-5131_5p	Harore.CG.MTP2014.S43.g669	fzd5	Frizzled-5	GO:0048666	neuron development	GO:0048666	neuron development
miR-5131	miR-5131_5p	Harore.CG.MTP2014.S22.g10129	ADAM9	Disintegrin and metalloproteinase domain-containing protein 9	GO:0043588	skin development	GO:0030216	keratinocyte differentiation
miR-5131	miR-5131_5p	Harore.CG.MTP2014.S28.g628	FAT4	Protocadherin Fat 4	GO:0007399	nervous system development	GO:0022008	neurogenesis
miR-5131	miR-5131_5p	Harore.CG.MTP2014.S28.g628	NOTCH2	Neurogenic locus notch homolog protein 2	GO:0007507	heart development	GO:0061314	Notch signaling involved in heart development
miR-5131	miR-5131_5p	Harore.CG.MTP2014.S28.g628	NOTCH2	Neurogenic locus notch homolog protein 2	GO:0007507	heart development	GO:0060413	atrial septum morphogenesis
miR-5131	miR-5131_5p	Harore.CG.MTP2014.S28.g628	NOTCH2	Neurogenic locus notch homolog protein 2	GO:0048534	hematopoietic or lymphoid organ development	GO:0030097	hemopoiesis
miR-5131	miR-5131_5p	Harore.CG.MTP2014.S28.g628	NOTCH2	Neurogenic locus notch homolog protein 2	GO:0048534	hematopoietic or lymphoid organ development	GO:0002315	marginal zone B cell differentiation
miR-5131	miR-5131_5p	Harore.CG.MTP2014.S28.g628	NOTCH2	Neurogenic locus notch homolog protein 2	GO:0007399	nervous system development	GO:0007399	nervous system development
miR-5131	miR-5131_5p	Harore.CG.MTP2014.S28.g628	FAT4	Protocadherin Fat 4	GO:0007420	brain development	GO:0021987	cerebral cortex development
miR-5131	miR-5131_5p	Harore.CG.MTP2014.S28.g628	NOTCH2	Neurogenic locus notch homolog protein 2	GO:0007507	heart development	GO:0003184	pulmonary valve morphogenesis
miR-5131	miR-5131_5p	Harore.CG.MTP2014.S28.g11679	NCKAP1	Nck-associated protein 1	GO:0007417	central nervous system development	GO:0007417	central nervous system development
miR-5131	miR-5131_5p	Harore.CG.MTP2014.S28.g11679	NCKAP1L	Nck-associated protein 1-like	GO:0048534	hematopoietic or lymphoid organ development	GO:0048821	erythrocyte development
miR-5131	miR-5131_5p	Harore.CG.MTP2014.S149.g13299	NOTCH1	Neurogenic locus notch homolog protein 1	GO:0007507	heart development	GO:0061314	Notch signaling involved in heart development
miR-5131	miR-5131_5p	Harore.CG.MTP2014.S841.g4175	ATL1	Atlastin-1	GO:0048666	neuron development	GO:0007409	axonogenesis
miR-5131	miR-5131_5p	Harore.CG.MTP2014.S23.g10126	CAMK2A	Calcium/calmodulin-dependent protein kinase type II subunit alpha	GO:0048666	neuron development	GO:0007411	axon guidance
miR-5131	miR-5131_5p	Harore.CG.MTP2014.S300.g9324	SUFU	Suppressor of fused homolog	GO:0001501	skeletal system development	GO:0001501	skeletal system development
miR-5131	miR-5131_5p	Harore.CG.MTP2014.S134.g744	ANK2	Ankyrin-2	GO:0055001	muscle cell development	GO:0033292	T-tubule organization
miR-5131	miR-5131_5p	Harore.CG.MTP2014.S134.g744	ANK3	Ankyrin-3	GO:0048666	neuron development	GO:0007409	axonogenesis
miR-5131	miR-5131_5p	Harore.CG.MTP2014.S134.g744	ANK2	Ankyrin-2	GO:0048666	neuron development	GO:0007411	axon guidance
miR-5131	miR-5131_5p	Harore.CG.MTP2014.S134.g744	ANK2	Ankyrin-2	GO:0007507	heart development	GO:0003283	atrial septum development
miR-5131	miR-5131_5p	Harore.CG.MTP2014.S228.g7618	JAG1	Protein jagged-1	GO:0072358	cardiovascular system development	GO:0001525	angiogenesis
miR-5131	miR-5131_5p	Harore.CG.MTP2014.S228.g7618	JAG1	Protein jagged-1	GO:0072358	cardiovascular system development	GO:0061156	pulmonary artery morphogenesis
miR-5131	miR-5131_5p	Harore.CG.MTP2014.S228.g7618	JAG2	Protein jagged-2	GO:0048534	hematopoietic or lymphoid organ development	GO:0045061	thymic T cell selection
miR-5131	miR-5131_5p	Harore.CG.MTP2014.S228.g7618	JAG1	Protein jagged-1	GO:0007507	heart development	GO:0003215	cardiac right ventricle morphogenesis
miR-5131	miR-5131_5p	Harore.CG.MTP2014.S228.g7618	JAG1	Protein jagged-1	GO:0007507	heart development	GO:0003184	pulmonary valve morphogenesis
miR-5131	miR-5131_5p	Harore.CG.MTP2014.S228.g7618	JAG2	Protein jagged-2	GO:0048534	hematopoietic or lymphoid organ development	GO:0030217	T cell differentiation
miR-5131	miR-5131_5p	Harore.CG.MTP2014.S228.g7618	JAG1	Protein jagged-1	GO:0007507	heart development	GO:0060411	cardiac septum morphogenesis
miR-5131	miR-5131_5p	Harore.CG.MTP2014.S228.g7618	JAG1	Protein jagged-1	GO:0007507	heart development	GO:0061314	Notch signaling involved in heart development
miR-5131	miR-5131_5p	Harore.CG.MTP2014.S228.g7618	JAG1	Protein jagged-1	GO:0003158	endothelium development	GO:0045446	endothelial cell differentiation
miR-5131	miR-5131_5p	Harore.CG.MTP2014.S228.g7618	JAG1	Protein jagged-1	GO:0007399	nervous system development	GO:0007399	nervous system development
miR-5131	miR-5131_5p	Harore.CG.MTP2014.S228.g7618	JAG1	Protein jagged-1	GO:0060485	mesenchyme development	GO:0061309	cardiac neural crest cell development involved in outflow tract morphogenesis
miR-5131	miR-5131_5p	Harore.CG.MTP2014.S228.g7618	JAG1	Protein jagged-1	GO:0001822	kidney development	GO:0072006	nephron development
miR-5131	miR-5131_5p	Harore.CG.MTP2014.S228.g7618	JAG1	Protein jagged-1	GO:0072358	cardiovascular system development	GO:0035909	aorta morphogenesis
miR-5131	miR-5131_5p	Harore.CG.MTP2014.S228.g7618	JAG1	Protein jagged-1	GO:0002064	epithelial cell development	GO:0072015	glomerular visceral epithelial cell development
miR-5131	miR-5131_5p	Harore.CG.MTP2014.S228.g7618	JAG2	Protein jagged-2	GO:0007423	sensory organ development	GO:0009912	auditory receptor cell fate commitment
miR-5131	miR-5131_5p	Harore.CG.MTP2014.S228.g7618	JAG1	Protein jagged-1	GO:0048534	hematopoietic or lymphoid organ development	GO:0030097	hemopoiesis
miR-5131	miR-5131_5p	Harore.CG.MTP2014.S228.g7618	JAG1	Protein jagged-1	GO:0060485	mesenchyme development	GO:0061444	endocardial cushion cell development
miR-5131	miR-5131_5p	Harore.CG.MTP2014.S228.g7618	JAG1	Protein jagged-1	GO:0043588	skin development	GO:0030216	keratinocyte differentiation
miR-5131	miR-5131_5p	Harore.CG.MTP2014.S48.g8804	foxf1-b	Forkhead box protein F1-B	GO:0060537	muscle tissue development	GO:0048745	smooth muscle tissue development
miR-5131	miR-5131_5p	Harore.CG.MTP2014.S48.g8804	foxf1-b	Forkhead box protein F1-B	GO:0048568	embryonic organ development	GO:0048566	embryonic digestive tract development
miR-5131	miR-5131_5p	Harore.CG.MTP2014.S303.g13710	SNX19	Sorting nexin-19	GO:0001501	skeletal system development	GO:0002062	chondrocyte differentiation
miR-5131	miR-5131_5p	Harore.CG.MTP2014.S264.g180	WNT5B	Protein Wnt-5b	GO:0007399	nervous system development	GO:0030182	neuron differentiation
miR-5131	miR-5131_5p	Harore.CG.MTP2014.S264.g180	WNT5B	Protein Wnt-5b	GO:0001501	skeletal system development	GO:0002062	chondrocyte differentiation
miR-5131	miR-5131_5p	Harore.CG.MTP2014.S264.g180	WNT5B	Protein Wnt-5b	GO:0070307	lens fiber cell development	GO:0070307	lens fiber cell development
miR-5131	miR-5131_5p	Harore.CG.MTP2014.S326.g8589	HIPK2	Homeodomain-interacting protein kinase 2	GO:0048534	hematopoietic or lymphoid organ development	GO:0030218	erythrocyte differentiation
miR-5131	miR-5131_5p	Harore.CG.MTP2014.S326.g8589	HIPK2	Homeodomain-interacting protein kinase 2	GO:0007423	sensory organ development	GO:0001654	eye development
miR-5131	miR-5131_5p	Harore.CG.MTP2014.S7.g15410	HES1	Transcription factor HES-1	GO:0007507	heart development	GO:0060412	ventricular septum morphogenesis
miR-5131	miR-5131_5p	Harore.CG.MTP2014.S7.g15410	HES1	Transcription factor HES-1	GO:0072358	cardiovascular system development	GO:0035910	ascending aorta morphogenesis
miR-5131	miR-5131_5p	Harore.CG.MTP2014.S7.g15410	HES1	Transcription factor HES-1	GO:0007399	nervous system development	GO:0048715	negative regulation of oligodendrocyte differentiation
miR-5131	miR-5131_5p	Harore.CG.MTP2014.S7.g15410	HES1	Transcription factor HES-1	GO:0072358	cardiovascular system development	GO:0048844	artery morphogenesis
miR-5131	miR-5131_5p	Harore.CG.MTP2014.S7.g15410	HES1	Transcription factor HES-1	GO:0007507	heart development	GO:0003151	outflow tract morphogenesis
miR-5131	miR-5131_5p	Harore.CG.MTP2014.S7.g15410	HES1	Transcription factor HES-1	GO:0007399	nervous system development	GO:0048711	positive regulation of astrocyte differentiation
miR-5131	miR-5131_5p	Harore.CG.MTP2014.S7.g15410	HES1	Transcription factor HES-1	GO:0035270	endocrine system development	GO:0031018	endocrine pancreas development
miR-5131	miR-5131_5p	Harore.CG.MTP2014.S7.g15410	HES1	Transcription factor HES-1	GO:0007399	nervous system development	GO:2000978	negative regulation of forebrain neuron differentiation
miR-5131	miR-5131_5p	Harore.CG.MTP2014.S7.g15410	HES1	Transcription factor HES-1	GO:0060037	pharyngeal system development	GO:0061626	pharyngeal arch artery morphogenesis
miR-5131	miR-5131_5p	Harore.CG.MTP2014.S7.g15410	HES1	Transcription factor HES-1	GO:0048568	embryonic organ development	GO:0003143	embryonic heart tube morphogenesis
miR-5131	miR-5131_5p	Harore.CG.MTP2014.S7.g15410	HES1	Transcription factor HES-1	GO:0048534	hematopoietic or lymphoid organ development	GO:0048538	thymus development
miR-5131	miR-5131_5p	Harore.CG.MTP2014.S7.g15410	HES1	Transcription factor HES-1	GO:0060485	mesenchyme development	GO:0061309	cardiac neural crest cell development involved in outflow tract morphogenesis
miR-5131	miR-5131_5p	Harore.CG.MTP2014.S7.g15410	HES1	Transcription factor HES-1	GO:0007399	nervous system development	GO:0007399	nervous system development
miR-5131	miR-5131_5p	Harore.CG.MTP2014.S7.g15410	HES1	Transcription factor HES-1	GO:0007399	nervous system development	GO:0060253	negative regulation of glial cell proliferation
miR-5131	miR-5131_5p	Harore.CG.MTP2014.S7.g15410	HES1	Transcription factor HES-1	GO:0007420	brain development	GO:0021861	forebrain radial glial cell differentiation
miR-5131	miR-5131_5p	Harore.CG.MTP2014.S7.g15410	HES1	Transcription factor HES-1	GO:0072358	cardiovascular system development	GO:0097084	vascular smooth muscle cell development
miR-5131	miR-5131_5p	Harore.CG.MTP2014.S7.g15410	HES1	Transcription factor HES-1	GO:0007507	heart development	GO:0003281	ventricular septum development
miR-5131	miR-5131_5p	Harore.CG.MTP2014.S1.g6923	CAMK1D	Calcium/calmodulin-dependent protein kinase type 1D	GO:0007399	nervous system development	GO:0010976	positive regulation of neuron projection development
miR-5131	miR-5131_5p	Harore.CG.MTP2014.S1.g6923	CAMK1D	Calcium/calmodulin-dependent protein kinase type 1D	GO:0007399	nervous system development	GO:0050773	regulation of dendrite development
miR-5131	miR-5131_5p	Harore.CG.MTP2014.S470.g3666	SOX4	Transcription factor SOX-4	GO:0001822	kidney development	GO:0060993	kidney morphogenesis
miR-5131	miR-5131_5p	Harore.CG.MTP2014.S470.g3666	SOX4	Transcription factor SOX-4	GO:0001501	skeletal system development	GO:0001501	skeletal system development
miR-5131	miR-5131_5p	Harore.CG.MTP2014.S470.g3666	SOX4	Transcription factor SOX-4	GO:0007507	heart development	GO:0003183	mitral valve morphogenesis
miR-5131	miR-5131_5p	Harore.CG.MTP2014.S470.g3666	SOX4	Transcription factor SOX-4	GO:0007507	heart development	GO:0007507	heart development
miR-5131	miR-5131_5p	Harore.CG.MTP2014.S470.g3666	SOX4	Transcription factor SOX-4	GO:0021782	glial cell development	GO:0021782	glial cell development
miR-5131	miR-5131_5p	Harore.CG.MTP2014.S470.g3666	SOX4	Transcription factor SOX-4	GO:0007507	heart development	GO:0003211	cardiac ventricle formation
miR-5131	miR-5131_5p	Harore.CG.MTP2014.S470.g3666	SOX4	Transcription factor SOX-4	GO:0060429	epithelium development	GO:0001841	neural tube formation
miR-5131	miR-5131_5p	Harore.CG.MTP2014.S470.g3666	SOX4	Transcription factor SOX-4	GO:0007399	nervous system development	GO:0003357	noradrenergic neuron differentiation
miR-5131	miR-5131_5p	Harore.CG.MTP2014.S470.g3666	SOX4	Transcription factor SOX-4	GO:0048483	autonomic nervous system development	GO:0048485	sympathetic nervous system development
miR-5131	miR-5131_5p	Harore.CG.MTP2014.S470.g3666	SOX4	Transcription factor SOX-4	GO:0048534	hematopoietic or lymphoid organ development	GO:0002328	pro-B cell differentiation
miR-5131	miR-5131_5p	Harore.CG.MTP2014.S470.g3666	SOX4	Transcription factor SOX-4	GO:0072358	cardiovascular system development	GO:0035910	ascending aorta morphogenesis
miR-5131	miR-5131_5p	Harore.CG.MTP2014.S470.g3666	SOX4	Transcription factor SOX-4	GO:0007399	nervous system development	GO:0014009	glial cell proliferation
miR-5131	miR-5131_5p	Harore.CG.MTP2014.S470.g3666	SOX4	Transcription factor SOX-4	GO:0007507	heart development	GO:0003215	cardiac right ventricle morphogenesis
miR-5131	miR-5131_5p	Harore.CG.MTP2014.S470.g3666	SOX4	Transcription factor SOX-4	GO:0007507	heart development	GO:0060412	ventricular septum morphogenesis
miR-5131	miR-5131_5p	Harore.CG.MTP2014.S470.g3666	SOX4	Transcription factor SOX-4	GO:0007417	central nervous system development	GO:0021510	spinal cord development
miR-5131	miR-5131_5p	Harore.CG.MTP2014.S470.g3666	SOX4	Transcription factor SOX-4	GO:0048534	hematopoietic or lymphoid organ development	GO:0030217	T cell differentiation
miR-5131	miR-5131_5p	Harore.CG.MTP2014.S470.g3666	SOX4	Transcription factor SOX-4	GO:0007417	central nervous system development	GO:0021522	spinal cord motor neuron differentiation
miR-5131	miR-5131_5p	Harore.CG.MTP2014.S470.g3666	SOX4	Transcription factor SOX-4	GO:0060429	epithelium development	GO:0060563	neuroepithelial cell differentiation
miR-5131	miR-5131_5p	Harore.CG.MTP2014.S470.g3666	SOX4	Transcription factor SOX-4	GO:0007507	heart development	GO:0003289	atrial septum primum morphogenesis
miR-5131	miR-5131_5p	Harore.CG.MTP2014.S303.g13710	SNX19	Sorting nexin-19	GO:0001501	skeletal system development	GO:0002062	chondrocyte differentiation
miR-5131	miR-5131_5p	Harore.CG.MTP2014.S41.g7485	GATA6	Transcription factor GATA-6	GO:0007507	heart development	GO:0007507	heart development
miR-5131	miR-5131_5p	Harore.CG.MTP2014.S41.g7485	GATA6	Transcription factor GATA-6	GO:0055123	digestive system development	GO:0048565	digestive tract development
miR-5131	miR-5131_5p	Harore.CG.MTP2014.S46.g457	TSSK2	Testis-specific serine/threonine-protein kinase 2	GO:0007281	germ cell development	GO:0007286	spermatid development
miR-5131	miR-5131_5p	Harore.CG.MTP2014.S35.g6378	TCF25	Transcription factor 25	GO:0007507	heart development	GO:0007507	heart development
miR-5131	miR-5131_5p	Harore.CG.MTP2014.S94.g4384	PARD3	Partitioning defective 3 homolog	GO:0048666	neuron development	GO:0007409	axonogenesis
miR-5131	miR-5131_5p	Harore.CG.MTP2014.S94.g4384	PARD3	Partitioning defective 3 homolog	GO:0007422	peripheral nervous system development	GO:0022011	myelination in peripheral nervous system
miR-5131	miR-5131_5p	Harore.CG.MTP2014.S176.g13964	TYRO3	Tyrosine-protein kinase receptor TYRO3	GO:0007420	brain development	GO:0021885	forebrain cell migration
miR-5131	miR-5131_5p	Harore.CG.MTP2014.S176.g13964	AXL	Tyrosine-protein kinase receptor UFO	GO:0048534	hematopoietic or lymphoid organ development	GO:0097028	dendritic cell differentiation
miR-5131	miR-5131_5p	Harore.CG.MTP2014.S272.g15515	PSMD14	26S proteasome non-ATPase regulatory subunit 14	GO:0048666	neuron development	GO:0007411	axon guidance
miR-5131	miR-5131_5p	Harore.CG.MTP2014.S337.g1758	SMTN	Smoothelin	GO:0007517	muscle organ development	GO:0007517	muscle organ development
miR-5131	miR-5131_5p	Harore.CG.MTP2014.S43.g6866	TBC1D24	TBC1 domain family member 24	GO:0048666	neuron development	GO:0031175	neuron projection development
miR-5131	miR-5131_5p	Harore.CG.MTP2014.S299.g1604	CLASP1	CLIP-associating protein 1	GO:0048666	neuron development	GO:0007411	axon guidance
miR-5131	miR-5131_5p	Harore.CG.MTP2014.S28.g628	NOTCH2	Neurogenic locus notch homolog protein 2	GO:0048534	hematopoietic or lymphoid organ development	GO:0030097	hemopoiesis
miR-5131	miR-5131_5p	Harore.CG.MTP2014.S28.g628	NOTCH2	Neurogenic locus notch homolog protein 2	GO:0007507	heart development	GO:0060413	atrial septum morphogenesis
miR-5131	miR-5131_5p	Harore.CG.MTP2014.S28.g628	NOTCH2	Neurogenic locus notch homolog protein 2	GO:0007507	heart development	GO:0061314	Notch signaling involved in heart development
miR-5131	miR-5131_5p	Harore.CG.MTP2014.S28.g628	FAT4	Protocadherin Fat 4	GO:0007399	nervous system development	GO:0022008	neurogenesis
miR-5131	miR-5131_5p	Harore.CG.MTP2014.S28.g628	NOTCH2	Neurogenic locus notch homolog protein 2	GO:0007507	heart development	GO:0003184	pulmonary valve morphogenesis
miR-5131	miR-5131_5p	Harore.CG.MTP2014.S28.g628	FAT4	Protocadherin Fat 4	GO:0007420	brain development	GO:0021987	cerebral cortex development
miR-5131	miR-5131_5p	Harore.CG.MTP2014.S28.g628	NOTCH2	Neurogenic locus notch homolog protein 2	GO:0007399	nervous system development	GO:0007399	nervous system development
miR-5131	miR-5131_5p	Harore.CG.MTP2014.S28.g628	NOTCH2	Neurogenic locus notch homolog protein 2	GO:0048534	hematopoietic or lymphoid organ development	GO:0002315	marginal zone B cell differentiation
miR-5131	miR-5131_5p	Harore.CG.MTP2014.S36.g14016	KIF4B	Chromosome-associated kinesin KIF4B	GO:0048666	neuron development	GO:0007411	axon guidance
miR-5131	miR-5131_5p	Harore.CG.MTP2014.S3.g11033	IFT140	Intraflagellar transport protein 140 homolog	GO:0007423	sensory organ development	GO:0060041	retina development in camera-type eye
miR-5131	miR-5131_5p	Harore.CG.MTP2014.S3.g11033	IFT140	Intraflagellar transport protein 140 homolog	GO:0001501	skeletal system development	GO:0048705	skeletal system morphogenesis
miR-5131	miR-5131_5p	Harore.CG.MTP2014.S3.g11033	IFT140	Intraflagellar transport protein 140 homolog	GO:0001655	urogenital system development	GO:0072001	renal system development
miR-5131	miR-5131_5p	Harore.CG.MTP2014.S22.g10129	ADAM9	Disintegrin and metalloproteinase domain-containing protein 9	GO:0043588	skin development	GO:0030216	keratinocyte differentiation
miR-5131	miR-5131_5p	Harore.CG.MTP2014.S263.g8190	TRIO	Triple functional domain protein	GO:0048666	neuron development	GO:0007411	axon guidance
miR-5131	miR-5131_5p	Harore.CG.MTP2014.S263.g8190	KALRN	Kalirin	GO:0007399	nervous system development	GO:0007399	nervous system development
miR-5131	miR-5131_5p	Harore.CG.MTP2014.S159.g12770	TENM3	Teneurin-3	GO:0007399	nervous system development	GO:0010976	positive regulation of neuron projection development
miR-5131	miR-5131_5p	Harore.CG.MTP2014.S159.g12770	TENM3	Teneurin-3	GO:0007423	sensory organ development	GO:0048593	camera-type eye morphogenesis
miR-5131	miR-5131_5p	Harore.CG.MTP2014.S547.g5912	MYO10	Unconventional myosin-X	GO:0048666	neuron development	GO:0007411	axon guidance
miR-5131	miR-5131_5p	Harore.CG.MTP2014.S138.g14205	SPEG	Striated muscle preferentially expressed protein kinase	GO:0007517	muscle organ development	GO:0007517	muscle organ development
miR-5131	miR-5131_5p	Harore.CG.MTP2014.S138.g14205	MYLK	Myosin light chain kinase, smooth muscle	GO:0060537	muscle tissue development	GO:0060414	aorta smooth muscle tissue morphogenesis
miR-5131	miR-5131_5p	Harore.CG.MTP2014.S265.g10405	SVIL	Supervillin	GO:0060537	muscle tissue development	GO:0007519	skeletal muscle tissue development
miR-5131	miR-5131_5p	Harore.CG.MTP2014.S12.g14573	ATCAY	Caytaxin	GO:0048666	neuron development	GO:0031175	neuron projection development
miR-5131	miR-5131_5p	Harore.CG.MTP2014.S201.g10524	FAIM2	Protein lifeguard 2	GO:0007420	brain development	GO:0021681	cerebellar granular layer development
miR-5131	miR-5131_5p	Harore.CG.MTP2014.S201.g10524	FAIM2	Protein lifeguard 2	GO:0007420	brain development	GO:0021549	cerebellum development
miR-5131	miR-5131_5p	Harore.CG.MTP2014.S201.g10524	FAIM2	Protein lifeguard 2	GO:0007420	brain development	GO:0021680	cerebellar Purkinje cell layer development
miR-5131	miR-5131_5p	Harore.CG.MTP2014.S201.g10524	FAIM2	Protein lifeguard 2	GO:0007420	brain development	GO:0021702	cerebellar Purkinje cell differentiation
miR-5131	miR-5131_5p	Harore.CG.MTP2014.S12.g569	XBP1	X-box-binding protein 1	GO:0048666	neuron development	GO:0048666	neuron development
miR-5131	miR-5131_5p	Harore.CG.MTP2014.S12.g569	XBP1	X-box-binding protein 1	GO:0048732	gland development	GO:0001889	liver development
miR-5131	miR-5131_5p	Harore.CG.MTP2014.S12.g569	XBP1	X-box-binding protein 1	GO:0072358	cardiovascular system development	GO:0001525	angiogenesis
miR-5131	miR-5131_5p	Harore.CG.MTP2014.S12.g569	XBP1	X-box-binding protein 1	GO:0061448	connective tissue development	GO:0060612	adipose tissue development
miR-5131	miR-5131_5p	Harore.CG.MTP2014.S619.g11013	ACHE	Acetylcholinesterase	GO:0002076	osteoblast development	GO:0002076	osteoblast development
miR-5131	miR-5131_5p	Harore.CG.MTP2014.S619.g11013	ACHE	Acetylcholinesterase	GO:0007399	nervous system development	GO:0007416	synapse assembly
miR-5131	miR-5131_5p	Harore.CG.MTP2014.S619.g11013	ACHE	Acetylcholinesterase	GO:0007517	muscle organ development	GO:0007517	muscle organ development
miR-5131	miR-5131_5p	Harore.CG.MTP2014.S619.g11013	ACHE	Acetylcholinesterase	GO:0007399	nervous system development	GO:0007399	nervous system development
miR-5131	miR-5131_5p	Harore.CG.MTP2014.S54.g12462	DLX6	Homeobox protein DLX-6	GO:0007399	nervous system development	GO:0007399	nervous system development
miR-5131	miR-5131_5p	Harore.CG.MTP2014.S54.g12462	DLX6	Homeobox protein DLX-6	GO:0001501	skeletal system development	GO:0001501	skeletal system development
miR-5131	miR-5131_5p	Harore.CG.MTP2014.S495.g367	AGAP2	Arf-GAP with GTPase, ANK repeat and PH domain-containing protein 2	GO:0048666	neuron development	GO:0007411	axon guidance
miR-5131	miR-5131_5p	Harore.CG.MTP2014.S337.g1758	SMTN	Smoothelin	GO:0007517	muscle organ development	GO:0007517	muscle organ development
miR-5131	miR-5131_5p	Harore.CG.MTP2014.S725.g14554	PQBP1	Polyglutamine-binding protein 1	GO:0048666	neuron development	GO:0031175	neuron projection development
miR-5131	miR-5131_5p	Harore.CG.MTP2014.S157.g5682	CAP2	Adenylyl cyclase-associated protein 2	GO:0048666	neuron development	GO:0007411	axon guidance
miR-5132	miR-5132_5p	Harore.CG.MTP2014.S28.g4385	DLL1	Delta-like protein 1	GO:0003158	endothelium development	GO:0097102	endothelial tip cell fate specification
miR-5132	miR-5132_5p	Harore.CG.MTP2014.S28.g4385	DLL1	Delta-like protein 1	GO:0007423	sensory organ development	GO:0060041	retina development in camera-type eye
miR-5132	miR-5132_5p	Harore.CG.MTP2014.S28.g4385	NOTCH2	Neurogenic locus notch homolog protein 2	GO:0048534	hematopoietic or lymphoid organ development	GO:0030097	hemopoiesis
miR-5132	miR-5132_5p	Harore.CG.MTP2014.S28.g4385	DLL1	Delta-like protein 1	GO:0060429	epithelium development	GO:0001756	somitogenesis
miR-5132	miR-5132_5p	Harore.CG.MTP2014.S28.g4385	DLL1	Delta-like protein 1	GO:0007399	nervous system development	GO:0045665	negative regulation of neuron differentiation
miR-5132	miR-5132_5p	Harore.CG.MTP2014.S28.g4385	NOTCH2	Neurogenic locus notch homolog protein 2	GO:0007399	nervous system development	GO:0007399	nervous system development
miR-5132	miR-5132_5p	Harore.CG.MTP2014.S28.g4385	DLL1	Delta-like protein 1	GO:0007399	nervous system development	GO:0050767	regulation of neurogenesis
miR-5132	miR-5132_5p	Harore.CG.MTP2014.S28.g4385	DLL1	Delta-like protein 1	GO:0001822	kidney development	GO:0072006	nephron development
miR-5132	miR-5132_5p	Harore.CG.MTP2014.S28.g4385	DLL1	Delta-like protein 1	GO:0007420	brain development	GO:0021688	cerebellar molecular layer formation
miR-5132	miR-5132_5p	Harore.CG.MTP2014.S28.g4385	DLL1	Delta-like protein 1	GO:0007399	nervous system development	GO:0048665	neuron fate specification
miR-5132	miR-5132_5p	Harore.CG.MTP2014.S28.g4385	DLL1	Delta-like protein 1	GO:0035270	endocrine system development	GO:0003323	type B pancreatic cell development
miR-5132	miR-5132_5p	Harore.CG.MTP2014.S28.g4385	DLL1	Delta-like protein 1	GO:0007420	brain development	GO:0021693	cerebellar Purkinje cell layer structural organization
miR-5132	miR-5132_5p	Harore.CG.MTP2014.S28.g4385	DLL1	Delta-like protein 1	GO:0060537	muscle tissue development	GO:0048630	skeletal muscle tissue growth
miR-5132	miR-5132_5p	Harore.CG.MTP2014.S28.g4385	NOTCH2	Neurogenic locus notch homolog protein 2	GO:0007507	heart development	GO:0060413	atrial septum morphogenesis
miR-5132	miR-5132_5p	Harore.CG.MTP2014.S28.g4385	DLL1	Delta-like protein 1	GO:0043588	skin development	GO:0098773	skin epidermis development
miR-5132	miR-5132_5p	Harore.CG.MTP2014.S28.g4385	NOTCH2	Neurogenic locus notch homolog protein 2	GO:0007507	heart development	GO:0061314	Notch signaling involved in heart development
miR-5132	miR-5132_5p	Harore.CG.MTP2014.S28.g4385	DLL1	Delta-like protein 1	GO:0007423	sensory organ development	GO:0060042	retina morphogenesis in camera-type eye
miR-5132	miR-5132_5p	Harore.CG.MTP2014.S28.g4385	DLL1	Delta-like protein 1	GO:0048568	embryonic organ development	GO:0001947	heart looping
miR-5132	miR-5132_5p	Harore.CG.MTP2014.S28.g4385	DLL1	Delta-like protein 1	GO:0003158	endothelium development	GO:0060853	Notch signaling pathway involved in arterial endothelial cell fate commitment
miR-5132	miR-5132_5p	Harore.CG.MTP2014.S28.g4385	NOTCH2	Neurogenic locus notch homolog protein 2	GO:0007507	heart development	GO:0003184	pulmonary valve morphogenesis
miR-5132	miR-5132_5p	Harore.CG.MTP2014.S28.g4385	DLL1	Delta-like protein 1	GO:0007417	central nervous system development	GO:0021510	spinal cord development
miR-5132	miR-5132_5p	Harore.CG.MTP2014.S28.g4385	DLL1	Delta-like protein 1	GO:0007417	central nervous system development	GO:0014002	astrocyte development
miR-5132	miR-5132_5p	Harore.CG.MTP2014.S28.g4385	NOTCH2	Neurogenic locus notch homolog protein 2	GO:0048534	hematopoietic or lymphoid organ development	GO:0002315	marginal zone B cell differentiation
miR-5133	miR-5133_3p	Harore.CG.MTP2014.S28.g11679	NCKAP1	Nck-associated protein 1	GO:0007417	central nervous system development	GO:0007417	central nervous system development
miR-5133	miR-5133_3p	Harore.CG.MTP2014.S28.g11679	NCKAP1L	Nck-associated protein 1-like	GO:0048534	hematopoietic or lymphoid organ development	GO:0048821	erythrocyte development
miR-5134	miR-5134	Harore.CG.MTP2014.S149.g9374	AP2B1	AP-2 complex subunit beta	GO:0048666	neuron development	GO:0007411	axon guidance
miR-5135	miR-5135_5p	Harore.CG.MTP2014.S8.g9536	NOTCH1	Neurogenic locus notch homolog protein 1	GO:0007507	heart development	GO:0061314	Notch signaling involved in heart development
miR-5135	miR-5135_3p	Harore.CG.MTP2014.S175.g5980	ROBO1	Roundabout homolog 1	GO:0072358	cardiovascular system development	GO:0002042	cell migration involved in sprouting angiogenesis
miR-5135	miR-5135_3p	Harore.CG.MTP2014.S175.g5980	ROBO1	Roundabout homolog 1	GO:0048666	neuron development	GO:0007411	axon guidance
miR-5135	miR-5135_3p	Harore.CG.MTP2014.S175.g5980	ROBO1	Roundabout homolog 1	GO:0007399	nervous system development	GO:0007399	nervous system development
miR-5135	miR-5135_3p	Harore.CG.MTP2014.S175.g5980	ROBO1	Roundabout homolog 1	GO:0048666	neuron development	GO:0021836	chemorepulsion involved in postnatal olfactory bulb interneuron migration
miR-5135	miR-5135_3p	Harore.CG.MTP2014.S175.g5980	ROBO1	Roundabout homolog 1	GO:0048666	neuron development	GO:0008046	axon guidance receptor activity
miR-5135	miR-5135_3p	Harore.CG.MTP2014.S175.g5980	ROBO1	Roundabout homolog 1	GO:0048666	neuron development	GO:0016199	axon midline choice point recognition
miR-5135	miR-5135_3p	Harore.CG.MTP2014.S175.g5980	ROBO1	Roundabout homolog 1	GO:0007399	nervous system development	GO:0050772	positive regulation of axonogenesis
miR-5139	miR-5139	Harore.CG.MTP2014.S347.g3906	CPT1A	Carnitine O-palmitoyltransferase 1, liver isoform	GO:0060429	epithelium development	GO:0030855	epithelial cell differentiation
miR-5141	miR-5141_5p	Harore.CG.MTP2014.S43.g10993	LRP6	Low-density lipoprotein receptor-related protein 6	GO:0060485	mesenchyme development	GO:0014029	neural crest formation
miR-5141	miR-5141_5p	Harore.CG.MTP2014.S43.g10993	LRP6	Low-density lipoprotein receptor-related protein 6	GO:0048568	embryonic organ development	GO:0048596	embryonic camera-type eye morphogenesis
miR-5141	miR-5141_5p	Harore.CG.MTP2014.S43.g10993	LRP6	Low-density lipoprotein receptor-related protein 6	GO:0001501	skeletal system development	GO:0060349	bone morphogenesis
miR-5141	miR-5141_5p	Harore.CG.MTP2014.S43.g10993	LRP6	Low-density lipoprotein receptor-related protein 6	GO:0007420	brain development	GO:0021587	cerebellum morphogenesis
miR-5141	miR-5141_5p	Harore.CG.MTP2014.S43.g10993	LRP6	Low-density lipoprotein receptor-related protein 6	GO:0007423	sensory organ development	GO:0060059	embryonic retina morphogenesis in camera-type eye
miR-5141	miR-5141_5p	Harore.CG.MTP2014.S43.g10993	LRP6	Low-density lipoprotein receptor-related protein 6	GO:0007420	brain development	GO:0021987	cerebral cortex development
miR-5141	miR-5141_5p	Harore.CG.MTP2014.S43.g10993	LRP6	Low-density lipoprotein receptor-related protein 6	GO:0001501	skeletal system development	GO:0060535	trachea cartilage morphogenesis
miR-5141	miR-5141_5p	Harore.CG.MTP2014.S43.g10993	LRP6	Low-density lipoprotein receptor-related protein 6	GO:0060429	epithelium development	GO:0090244	Wnt signaling pathway involved in somitogenesis
miR-5141	miR-5141_5p	Harore.CG.MTP2014.S43.g10993	LRP6	Low-density lipoprotein receptor-related protein 6	GO:0060485	mesenchyme development	GO:0044335	canonical Wnt signaling pathway involved in neural crest cell differentiation
miR-5141	miR-5141_5p	Harore.CG.MTP2014.S43.g10993	LRP6	Low-density lipoprotein receptor-related protein 6	GO:0060429	epithelium development	GO:0060026	convergent extension
miR-5141	miR-5141_5p	Harore.CG.MTP2014.S43.g10993	LRP6	Low-density lipoprotein receptor-related protein 6	GO:0048806	genitalia development	GO:0035261	external genitalia morphogenesis
miR-5141	miR-5141_5p	Harore.CG.MTP2014.S43.g10993	LRP6	Low-density lipoprotein receptor-related protein 6	GO:0007507	heart development	GO:0003344	pericardium morphogenesis
miR-5141	miR-5141_5p	Harore.CG.MTP2014.S43.g10993	LRP6	Low-density lipoprotein receptor-related protein 6	GO:0007420	brain development	GO:0021794	thalamus development
miR-5141	miR-5141_5p	Harore.CG.MTP2014.S43.g10993	LRP6	Low-density lipoprotein receptor-related protein 6	GO:0060485	mesenchyme development	GO:0014033	neural crest cell differentiation
miR-5141	miR-5141_5p	Harore.CG.MTP2014.S43.g10993	LRP6	Low-density lipoprotein receptor-related protein 6	GO:0007420	brain development	GO:0030901	midbrain development
miR-5141	miR-5141_5p	Harore.CG.MTP2014.S43.g10993	LRP6	Low-density lipoprotein receptor-related protein 6	GO:0007420	brain development	GO:0030917	midbrain-hindbrain boundary development
miR-5141	miR-5141_5p	Harore.CG.MTP2014.S43.g10993	LRP6	Low-density lipoprotein receptor-related protein 6	GO:0048732	gland development	GO:0060444	branching involved in mammary gland duct morphogenesis
miR-5141	miR-5141_5p	Harore.CG.MTP2014.S43.g10993	LRP6	Low-density lipoprotein receptor-related protein 6	GO:0060429	epithelium development	GO:0001843	neural tube closure
miR-5141	miR-5141_5p	Harore.CG.MTP2014.S43.g10993	LRP6	Low-density lipoprotein receptor-related protein 6	GO:0060429	epithelium development	GO:0090245	axis elongation involved in somitogenesis
miR-5142	miR-5142_3p	Harore.CG.MTP2014.S4.g9930	JRKL	Jerky protein homolog-like	GO:0007417	central nervous system development	GO:0007417	central nervous system development
miR-5145	miR-5145_3p	Harore.CG.MTP2014.S184.g4760	SNAI2	Zinc finger protein SNAI2	GO:0060429	epithelium development	GO:0060429	epithelium development
miR-5145	miR-5145_3p	Harore.CG.MTP2014.S184.g4760	snai2	Zinc finger protein SNAI2	GO:0060485	mesenchyme development	GO:0001755	neural crest cell migration
miR-5145	miR-5145_3p	Harore.CG.MTP2014.S184.g4760	snai2	Zinc finger protein SNAI2	GO:0060485	mesenchyme development	GO:0014036	neural crest cell fate specification
miR-5145	miR-5145_3p	Harore.CG.MTP2014.S184.g4760	snai2	Zinc finger protein SNAI2	GO:0060485	mesenchyme development	GO:0014029	neural crest formation
miR-5145	miR-5145_3p	Harore.CG.MTP2014.S184.g4760	SNAI2	Zinc finger protein SNAI2	GO:0060485	mesenchyme development	GO:0003273	cell migration involved in endocardial cushion formation
miR-5145	miR-5145_3p	Harore.CG.MTP2014.S184.g4760	SNAI2	Zinc finger protein SNAI2	GO:0060485	mesenchyme development	GO:0014032	neural crest cell development
miR-5145	miR-5145_3p	Harore.CG.MTP2014.S184.g4760	SNAI2	Zinc finger protein SNAI2	GO:0060485	mesenchyme development	GO:0001837	epithelial to mesenchymal transition
miR-5145	miR-5145_3p	Harore.CG.MTP2014.S184.g4760	SNAI2	Zinc finger protein SNAI2	GO:0060485	mesenchyme development	GO:0003198	epithelial to mesenchymal transition involved in endocardial cushion formation
miR-5146	miR-5146_3p	Harore.CG.MTP2014.S22.g11242	zfp36l2-A	Zinc finger protein 36, C3H1 type-like 2-A	GO:0048534	hematopoietic or lymphoid organ development	GO:0060216	definitive hemopoiesis
miR-5146	miR-5146_3p	Harore.CG.MTP2014.S22.g11242	zfp36l2-A	Zinc finger protein 36, C3H1 type-like 2-A	GO:0048534	hematopoietic or lymphoid organ development	GO:0030097	hemopoiesis
miR-5146	miR-5146_3p	Harore.CG.MTP2014.S22.g11242	zfp36l2-A	Zinc finger protein 36, C3H1 type-like 2-A	GO:0001822	kidney development	GO:0048793	pronephros development
miR-5146	miR-5146_3p	Harore.CG.MTP2014.S232.g272	CDK5RAP3	CDK5 regulatory subunit-associated protein 3	GO:0007420	brain development	GO:0007420	brain development
miR-5146	miR-5146_3p	Harore.CG.MTP2014.S232.g272	CDK5RAP3	CDK5 regulatory subunit-associated protein 3	GO:0007399	nervous system development	GO:0045664	regulation of neuron differentiation
miR-5146	miR-5146_3p	Harore.CG.MTP2014.S30.g10312	PSMA3	Proteasome subunit alpha type-3	GO:0048666	neuron development	GO:0007411	axon guidance
miR-5147	miR-5147	Harore.CG.MTP2014.S117.g7212	KIDINS220	Kinase D-interacting substrate of 220 kDa	GO:0007399	nervous system development	GO:0010976	positive regulation of neuron projection development
miR-5147	miR-5147	Harore.CG.MTP2014.S527.g15457	FZD10	Frizzled-10	GO:0007399	nervous system development	GO:0030182	neuron differentiation
miR-5147	miR-5147	Harore.CG.MTP2014.S527.g15457	FZD9	Frizzled-9	GO:0007399	nervous system development	GO:0007399	nervous system development
miR-5147	miR-5147	Harore.CG.MTP2014.S63.g11493	USP33	Ubiquitin carboxyl-terminal hydrolase 33	GO:0048666	neuron development	GO:0007411	axon guidance
miR-5147	miR-5147	Harore.CG.MTP2014.S2.g1652	DYRK1B	Dual specificity tyrosine-phosphorylation-regulated kinase 1B	GO:0061448	connective tissue development	GO:0060612	adipose tissue development
miR-5147	miR-5147	Harore.CG.MTP2014.S28.g13028	CCDC39	Coiled-coil domain-containing protein 39	GO:0048568	embryonic organ development	GO:0001947	heart looping
miR-5147	miR-5147	Harore.CG.MTP2014.S28.g13028	CCDC39	Coiled-coil domain-containing protein 39	GO:0055123	digestive system development	GO:0071907	determination of digestive tract left/right asymmetry
miR-5147	miR-5147	Harore.CG.MTP2014.S28.g13028	CCDC39	Coiled-coil domain-containing protein 39	GO:0030323	respiratory tube development	GO:0030324	lung development
miR-5147	miR-5147	Harore.CG.MTP2014.S28.g13028	CCDC39	Coiled-coil domain-containing protein 39	GO:0048732	gland development	GO:0071910	determination of liver left/right asymmetry
miR-5147	miR-5147	Harore.CG.MTP2014.S28.g13028	CCDC39	Coiled-coil domain-containing protein 39	GO:0031016	pancreas development	GO:0035469	determination of pancreatic left/right asymmetry
miR-5147	miR-5147	Harore.CG.MTP2014.S79.g15602	PPIB	Peptidyl-prolyl cis-trans isomerase B	GO:0001501	skeletal system development	GO:0060348	bone development
miR-5147	miR-5147	Harore.CG.MTP2014.S379.g5861	LRCH4	Leucine-rich repeat and calponin homology domain-containing protein 4	GO:0007399	nervous system development	GO:0007399	nervous system development
miR-5147	miR-5147	Harore.CG.MTP2014.S36.g14407	MPP5	MAGUK p55 subfamily member 5	GO:0060429	epithelium development	GO:0002011	morphogenesis of an epithelial sheet
miR-5147	miR-5147	Harore.CG.MTP2014.S2833.g10932	ANGPT1	Angiopoietin-1	GO:0001822	kidney development	GO:0072012	glomerulus vasculature development
miR-5147	miR-5147	Harore.CG.MTP2014.S2833.g10932	ANGPT1	Angiopoietin-1	GO:0048666	neuron development	GO:0007411	axon guidance
miR-5147	miR-5147	Harore.CG.MTP2014.S2833.g10932	ANGPT1	Angiopoietin-1	GO:0072358	cardiovascular system development	GO:0002040	sprouting angiogenesis
miR-5147	miR-5147	Harore.CG.MTP2014.S527.g15457	FZD9	Frizzled-9	GO:0007399	nervous system development	GO:0007399	nervous system development
miR-5147	miR-5147	Harore.CG.MTP2014.S527.g15457	FZD10	Frizzled-10	GO:0007399	nervous system development	GO:0030182	neuron differentiation
miR-5147	miR-5147	Harore.CG.MTP2014.S226.g12271	EYS	Protein eyes shut homolog	GO:0042246	tissue regeneration	GO:0043403	skeletal muscle tissue regeneration
miR-5147	miR-5147	Harore.CG.MTP2014.S226.g12271	NOTCH2	Neurogenic locus notch homolog protein 2	GO:0048534	hematopoietic or lymphoid organ development	GO:0002315	marginal zone B cell differentiation
miR-5147	miR-5147	Harore.CG.MTP2014.S226.g12271	NOTCH2	Neurogenic locus notch homolog protein 2	GO:0007507	heart development	GO:0061314	Notch signaling involved in heart development
miR-5147	miR-5147	Harore.CG.MTP2014.S226.g12271	NOTCH2	Neurogenic locus notch homolog protein 2	GO:0007507	heart development	GO:0003184	pulmonary valve morphogenesis
miR-5147	miR-5147	Harore.CG.MTP2014.S226.g12271	NOTCH2	Neurogenic locus notch homolog protein 2	GO:0007507	heart development	GO:0060413	atrial septum morphogenesis
miR-5147	miR-5147	Harore.CG.MTP2014.S226.g12271	NOTCH2	Neurogenic locus notch homolog protein 2	GO:0048534	hematopoietic or lymphoid organ development	GO:0030097	hemopoiesis
miR-5147	miR-5147	Harore.CG.MTP2014.S226.g12271	NOTCH2	Neurogenic locus notch homolog protein 2	GO:0007399	nervous system development	GO:0007399	nervous system development
miR-5148	miR-5148_5p	Harore.CG.MTP2014.S61.g3659	TBX18	T-box transcription factor TBX18	GO:0001655	urogenital system development	GO:0072001	renal system development
miR-5150	miR-5150_5p	Harore.CG.MTP2014.S908.g852	PSMB5	Proteasome subunit beta type-5	GO:0048666	neuron development	GO:0007411	axon guidance
miR-5150	miR-5150_5p	Harore.CG.MTP2014.S8.g11756	NTN1	Netrin-1	GO:0007399	nervous system development	GO:0045773	positive regulation of axon extension
miR-5150	miR-5150_5p	Harore.CG.MTP2014.S228.g4448	PSMB5	Proteasome subunit beta type-5	GO:0048666	neuron development	GO:0007411	axon guidance
miR-5150	miR-5150_5p	Harore.CG.MTP2014.S435.g14224	ctr9	RNA polymerase-associated protein CTR9 homolog	GO:0007492	endoderm development	GO:0001711	endodermal cell fate commitment
miR-5152	miR-5152_5p	Harore.CG.MTP2014.S4.g3810	DSE1	Protein DECREASED SIZE EXCLUSION LIMIT 1	GO:0061458	reproductive system development	GO:0048481	ovule development
miR-5155	miR-5155_3p	Harore.CG.MTP2014.S166.g5220	ISL1	Insulin gene enhancer protein ISL-1	GO:0007507	heart development	GO:0060413	atrial septum morphogenesis
miR-5155	miR-5155_3p	Harore.CG.MTP2014.S166.g5220	ISL1	Insulin gene enhancer protein ISL-1	GO:0007507	heart development	GO:0003151	outflow tract morphogenesis
miR-5155	miR-5155_3p	Harore.CG.MTP2014.S166.g5220	ISL1	Insulin gene enhancer protein ISL-1	GO:0007417	central nervous system development	GO:0021522	spinal cord motor neuron differentiation
miR-5155	miR-5155_3p	Harore.CG.MTP2014.S166.g5220	ISL1	Insulin gene enhancer protein ISL-1	GO:0060537	muscle tissue development	GO:0055010	ventricular cardiac muscle tissue morphogenesis
miR-5155	miR-5155_3p	Harore.CG.MTP2014.S166.g5220	ISL1	Insulin gene enhancer protein ISL-1	GO:0048880	sensory system development	GO:0048880	sensory system development
miR-5155	miR-5155_3p	Harore.CG.MTP2014.S166.g5220	ISL1	Insulin gene enhancer protein ISL-1	GO:0007507	heart development	GO:0003215	cardiac right ventricle morphogenesis
miR-5155	miR-5155_3p	Harore.CG.MTP2014.S166.g5220	ISL1	Insulin gene enhancer protein ISL-1	GO:0060037	pharyngeal system development	GO:0060037	pharyngeal system development
miR-5155	miR-5155_3p	Harore.CG.MTP2014.S166.g5220	ISL1	Insulin gene enhancer protein ISL-1	GO:0007507	heart development	GO:0003148	outflow tract septum morphogenesis
miR-5155	miR-5155_3p	Harore.CG.MTP2014.S166.g5220	ISL1	Insulin gene enhancer protein ISL-1	GO:0060485	mesenchyme development	GO:0003203	endocardial cushion morphogenesis
miR-5155	miR-5155_3p	Harore.CG.MTP2014.S166.g5220	ISL1	Insulin gene enhancer protein ISL-1	GO:0007507	heart development	GO:0003139	secondary heart field specification
miR-5155	miR-5155_3p	Harore.CG.MTP2014.S166.g5220	ISL1	Insulin gene enhancer protein ISL-1	GO:0060485	mesenchyme development	GO:0048762	mesenchymal cell differentiation
miR-5155	miR-5155_3p	Harore.CG.MTP2014.S166.g5220	ISL1	Insulin gene enhancer protein ISL-1	GO:0007507	heart development	GO:0060913	cardiac cell fate determination
miR-5155	miR-5155_3p	Harore.CG.MTP2014.S166.g5220	ISL1	Insulin gene enhancer protein ISL-1	GO:0007399	nervous system development	GO:0060384	innervation
miR-5155	miR-5155_3p	Harore.CG.MTP2014.S166.g5220	ISL1	Insulin gene enhancer protein ISL-1	GO:0031016	pancreas development	GO:0031016	pancreas development
miR-5155	miR-5155_3p	Harore.CG.MTP2014.S166.g5220	ISL1	Insulin gene enhancer protein ISL-1	GO:0048666	neuron development	GO:0048936	peripheral nervous system neuron axonogenesis
miR-5155	miR-5155_3p	Harore.CG.MTP2014.S166.g5220	ISL1	Insulin gene enhancer protein ISL-1	GO:0007399	nervous system development	GO:0021559	trigeminal nerve development
miR-5155	miR-5155_3p	Harore.CG.MTP2014.S166.g5220	ISL1	Insulin gene enhancer protein ISL-1	GO:0007399	nervous system development	GO:0048665	neuron fate specification
miR-5155	miR-5155_3p	Harore.CG.MTP2014.S12.g13523	WNT7B	Protein Wnt-7b	GO:0048568	embryonic organ development	GO:0060710	chorio-allantoic fusion
miR-5155	miR-5155_3p	Harore.CG.MTP2014.S12.g13523	WNT7B	Protein Wnt-7b	GO:0001822	kidney development	GO:0072061	inner medullary collecting duct development
miR-5155	miR-5155_3p	Harore.CG.MTP2014.S12.g13523	WNT7B	Protein Wnt-7b	GO:0060429	epithelium development	GO:0016332	establishment or maintenance of polarity of embryonic epithelium
miR-5155	miR-5155_3p	Harore.CG.MTP2014.S12.g13523	WNT7A	Protein Wnt-7a	GO:0060429	epithelium development	GO:0035659	Wnt signaling pathway involved in wound healing, spreading of epidermal cells
miR-5155	miR-5155_3p	Harore.CG.MTP2014.S12.g13523	WNT7B	Protein Wnt-7b	GO:0001822	kidney development	GO:0072205	metanephric collecting duct development
miR-5155	miR-5155_3p	Harore.CG.MTP2014.S12.g13523	WNT7B	Protein Wnt-7b	GO:0048568	embryonic organ development	GO:0060669	embryonic placenta morphogenesis
miR-5155	miR-5155_3p	Harore.CG.MTP2014.S12.g13523	WNT7B	Protein Wnt-7b	GO:0001822	kidney development	GO:0072054	renal outer medulla development
miR-5155	miR-5155_3p	Harore.CG.MTP2014.S12.g13523	WNT7B	Protein Wnt-7b	GO:0048568	embryonic organ development	GO:0048568	embryonic organ development
miR-5155	miR-5155_3p	Harore.CG.MTP2014.S12.g13523	WNT7B	Protein Wnt-7b	GO:0048732	gland development	GO:0061180	mammary gland epithelium development
miR-5155	miR-5155_3p	Harore.CG.MTP2014.S12.g13523	WNT7B	Protein Wnt-7b	GO:0030323	respiratory tube development	GO:0030324	lung development
miR-5155	miR-5155_3p	Harore.CG.MTP2014.S12.g13523	WNT7B	Protein Wnt-7b	GO:0030323	respiratory tube development	GO:0060425	lung morphogenesis
miR-5155	miR-5155_3p	Harore.CG.MTP2014.S12.g13523	WNT7A	Protein Wnt-7a	GO:0048864	stem cell development	GO:0048864	stem cell development
miR-5155	miR-5155_3p	Harore.CG.MTP2014.S12.g13523	WNT7B	Protein Wnt-7b	GO:0001501	skeletal system development	GO:0060535	trachea cartilage morphogenesis
miR-5155	miR-5155_3p	Harore.CG.MTP2014.S12.g13523	WNT7B	Protein Wnt-7b	GO:0030323	respiratory tube development	GO:0060428	lung epithelium development
miR-5155	miR-5155_3p	Harore.CG.MTP2014.S12.g13523	WNT7A	Protein Wnt-7a	GO:0007399	nervous system development	GO:0050768	negative regulation of neurogenesis
miR-5155	miR-5155_3p	Harore.CG.MTP2014.S12.g13523	WNT7B	Protein Wnt-7b	GO:0001822	kidney development	GO:0072207	metanephric epithelium development
miR-5155	miR-5155_3p	Harore.CG.MTP2014.S12.g13523	WNT7A	Protein Wnt-7a	GO:0001501	skeletal system development	GO:0001502	cartilage condensation
miR-5155	miR-5155_3p	Harore.CG.MTP2014.S12.g13523	WNT7B	Protein Wnt-7b	GO:0001822	kidney development	GO:0072236	metanephric loop of Henle development
miR-5155	miR-5155_3p	Harore.CG.MTP2014.S12.g13523	WNT7B	Protein Wnt-7b	GO:0007399	nervous system development	GO:0030182	neuron differentiation
miR-5155	miR-5155_3p	Harore.CG.MTP2014.S12.g13523	WNT7A	Protein Wnt-7a	GO:0001501	skeletal system development	GO:0002062	chondrocyte differentiation
miR-5155	miR-5155_3p	Harore.CG.MTP2014.S12.g13523	WNT7B	Protein Wnt-7b	GO:0030323	respiratory tube development	GO:0060482	lobar bronchus development
miR-5155	miR-5155_3p	Harore.CG.MTP2014.S12.g13523	WNT7B	Protein Wnt-7b	GO:0001822	kidney development	GO:0072060	outer medullary collecting duct development
miR-5155	miR-5155_3p	Harore.CG.MTP2014.S12.g13523	WNT7B	Protein Wnt-7b	GO:0003158	endothelium development	GO:0022009	central nervous system vasculogenesis
miR-5155	miR-5155_3p	Harore.CG.MTP2014.S12.g13523	WNT7B	Protein Wnt-7b	GO:0007420	brain development	GO:0021871	forebrain regionalization
miR-5155	miR-5155_3p	Harore.CG.MTP2014.S12.g13523	WNT7B	Protein Wnt-7b	GO:0001822	kidney development	GO:0072053	renal inner medulla development
miR-5155	miR-5155_3p	Harore.CG.MTP2014.S12.g13523	WNT7A	Protein Wnt-7a	GO:0007420	brain development	GO:0021846	cell proliferation in forebrain
miR-5155	miR-5155_3p	Harore.CG.MTP2014.S12.g13523	WNT7B	Protein Wnt-7b	GO:0070307	lens fiber cell development	GO:0070307	lens fiber cell development
miR-5155	miR-5155_3p	Harore.CG.MTP2014.S12.g13523	WNT7B	Protein Wnt-7b	GO:0001822	kidney development	GO:0003338	metanephros morphogenesis
miR-5155	miR-5155_3p	Harore.CG.MTP2014.S162.g12934	TNR	Tenascin-R	GO:0048666	neuron development	GO:0007411	axon guidance
miR-5155	miR-5155_3p	Harore.CG.MTP2014.S279.g15981	SMPD1	Sphingomyelin phosphodiesterase	GO:0007399	nervous system development	GO:0007399	nervous system development
miR-5155	miR-5155_3p	Harore.CG.MTP2014.S378.g14313	FBXW7	F-box/WD repeat-containing protein 7	GO:0072358	cardiovascular system development	GO:0001944	vasculature development
miR-5155	miR-5155_3p	Harore.CG.MTP2014.S168.g9614	FZD3	Frizzled-3	GO:0007399	nervous system development	GO:0030182	neuron differentiation
miR-5155	miR-5155_3p	Harore.CG.MTP2014.S168.g9614	FZD3	Frizzled-3	GO:0061548	ganglion development	GO:0061549	sympathetic ganglion development
miR-5155	miR-5155_3p	Harore.CG.MTP2014.S168.g9614	FZD3	Frizzled-3	GO:0007399	nervous system development	GO:0002052	positive regulation of neuroblast proliferation
miR-5155	miR-5155_3p	Harore.CG.MTP2014.S30.g4975	TNFRSF11B	Tumor necrosis factor receptor superfamily member 11B	GO:0001501	skeletal system development	GO:0001501	skeletal system development
miR-5155	miR-5155_5p	Harore.CG.MTP2014.S308.g2612	MME	Neprilysin	GO:0001822	kidney development	GO:0001822	kidney development
miR-5156	miR-5156_3p	Harore.CG.MTP2014.S379.g5861	LRCH4	Leucine-rich repeat and calponin homology domain-containing protein 4	GO:0007399	nervous system development	GO:0007399	nervous system development
miR-5156	miR-5156_3p	Harore.CG.MTP2014.S123.g13096	NLGN4X	Neuroligin-4, X-linked	GO:0007399	nervous system development	GO:0097104	postsynaptic membrane assembly
miR-5156	miR-5156_3p	Harore.CG.MTP2014.S123.g13096	NLGN4X	Neuroligin-4, X-linked	GO:0007399	nervous system development	GO:0030182	neuron differentiation
miR-5156	miR-5156_3p	Harore.CG.MTP2014.S123.g13096	NLGN2	Neuroligin-2	GO:0007399	nervous system development	GO:0097116	gephyrin clustering involved in postsynaptic density assembly
miR-5156	miR-5156_3p	Harore.CG.MTP2014.S123.g13096	NLGN2	Neuroligin-2	GO:0007399	nervous system development	GO:0007416	synapse assembly
miR-5156	miR-5156_3p	Harore.CG.MTP2014.S123.g13096	NLGN4X	Neuroligin-4, X-linked	GO:0007420	brain development	GO:0021549	cerebellum development
miR-5156	miR-5156_3p	Harore.CG.MTP2014.S123.g13096	NLGN4X	Neuroligin-4, X-linked	GO:0007399	nervous system development	GO:0097105	presynaptic membrane assembly
miR-5156	miR-5156_3p	Harore.CG.MTP2014.S66.g1942	impact	Protein IMPACT	GO:0048666	neuron development	GO:1990138	neuron projection extension
miR-5156	miR-5156_3p	Harore.CG.MTP2014.S66.g1942	impact	Protein IMPACT	GO:0007399	nervous system development	GO:0045666	positive regulation of neuron differentiation
miR-5156	miR-5156_3p	Harore.CG.MTP2014.S11.g9854	CREB1	Cyclic AMP-responsive element-binding protein 1	GO:0048666	neuron development	GO:0007411	axon guidance
miR-5156	miR-5156_3p	Harore.CG.MTP2014.S85.g10425	BNC1	Zinc finger protein basonuclin-1	GO:0008544	epidermis development	GO:0008544	epidermis development
miR-5156	miR-5156_3p	Harore.CG.MTP2014.S355.g12638	WNT7A	Protein Wnt-7a	GO:0060429	epithelium development	GO:0035659	Wnt signaling pathway involved in wound healing, spreading of epidermal cells
miR-5156	miR-5156_3p	Harore.CG.MTP2014.S355.g12638	WNT16	Protein Wnt-16	GO:0043588	skin development	GO:0030216	keratinocyte differentiation
miR-5156	miR-5156_3p	Harore.CG.MTP2014.S355.g12638	WNT7A	Protein Wnt-7a	GO:0001501	skeletal system development	GO:0001502	cartilage condensation
miR-5156	miR-5156_3p	Harore.CG.MTP2014.S355.g12638	WNT16	Protein Wnt-16	GO:0048568	embryonic organ development	GO:0003408	optic cup formation involved in camera-type eye development
miR-5156	miR-5156_3p	Harore.CG.MTP2014.S355.g12638	WNT7A	Protein Wnt-7a	GO:0001501	skeletal system development	GO:0002062	chondrocyte differentiation
miR-5156	miR-5156_3p	Harore.CG.MTP2014.S355.g12638	WNT7A	Protein Wnt-7a	GO:0007399	nervous system development	GO:0030182	neuron differentiation
miR-5156	miR-5156_3p	Harore.CG.MTP2014.S355.g12638	WNT7A	Protein Wnt-7a	GO:0007420	brain development	GO:0021846	cell proliferation in forebrain
miR-5156	miR-5156_3p	Harore.CG.MTP2014.S355.g12638	WNT7A	Protein Wnt-7a	GO:0007399	nervous system development	GO:0050768	negative regulation of neurogenesis
miR-5156	miR-5156_3p	Harore.CG.MTP2014.S355.g12638	WNT7A	Protein Wnt-7a	GO:0070307	lens fiber cell development	GO:0070307	lens fiber cell development
miR-5156	miR-5156_3p	Harore.CG.MTP2014.S355.g12638	WNT7A	Protein Wnt-7a	GO:0048864	stem cell development	GO:0048864	stem cell development
miR-5156	miR-5156_3p	Harore.CG.MTP2014.S230.g1032	THBS1	Thrombospondin-1	GO:0072358	cardiovascular system development	GO:0002040	sprouting angiogenesis
miR-5156	miR-5156_3p	Harore.CG.MTP2014.S230.g1032	ADGRB3	Adhesion G protein-coupled receptor B3	GO:0007399	nervous system development	GO:0048814	regulation of dendrite morphogenesis
miR-5156	miR-5156_3p	Harore.CG.MTP2014.S191.g16059	LAMA5	Laminin subunit alpha-5	GO:0003158	endothelium development	GO:0045446	endothelial cell differentiation
miR-5156	miR-5156_3p	Harore.CG.MTP2014.S191.g16059	LAMA5	Laminin subunit alpha-5	GO:0072358	cardiovascular system development	GO:0001525	angiogenesis
miR-5156	miR-5156_3p	Harore.CG.MTP2014.S191.g16059	LAMA3	Laminin subunit alpha-3	GO:0008544	epidermis development	GO:0008544	epidermis development
miR-5156	miR-5156_3p	Harore.CG.MTP2014.S191.g16059	LAMA3	Laminin subunit alpha-3	GO:0007492	endoderm development	GO:0035987	endodermal cell differentiation
miR-5156	miR-5156_3p	Harore.CG.MTP2014.S588.g5381	BTBD3	BTB/POZ domain-containing protein 3	GO:0007420	brain development	GO:0021987	cerebral cortex development
miR-5156	miR-5156_3p	Harore.CG.MTP2014.S588.g5381	BTBD3	BTB/POZ domain-containing protein 3	GO:0048666	neuron development	GO:0048813	dendrite morphogenesis
miR-5156	miR-5156_3p	Harore.CG.MTP2014.S539.g6504	ECE1	Endothelin-converting enzyme 1	GO:0007507	heart development	GO:0007507	heart development
miR-5156	miR-5156_3p	Harore.CG.MTP2014.S539.g6504	ECE1	Endothelin-converting enzyme 1	GO:0007423	sensory organ development	GO:0043583	ear development
miR-5156	miR-5156_3p	Harore.CG.MTP2014.S219.g10672	NHEJ1	Non-homologous end-joining factor 1	GO:0048534	hematopoietic or lymphoid organ development	GO:0030217	T cell differentiation
miR-5156	miR-5156_3p	Harore.CG.MTP2014.S219.g10672	NHEJ1	Non-homologous end-joining factor 1	GO:0007417	central nervous system development	GO:0007417	central nervous system development
miR-5156	miR-5156_3p	Harore.CG.MTP2014.S219.g10672	NHEJ1	Non-homologous end-joining factor 1	GO:0048534	hematopoietic or lymphoid organ development	GO:0030183	B cell differentiation
miR-5156	miR-5156_3p	Harore.CG.MTP2014.S111.g5075	RAC1	Ras-related C3 botulinum toxin substrate 1	GO:0048666	neuron development	GO:0007411	axon guidance
miR-5156	miR-5156_5p	Harore.CG.MTP2014.S2853.g2357	ADGRB3	Adhesion G protein-coupled receptor B3	GO:0007399	nervous system development	GO:0048814	regulation of dendrite morphogenesis
miR-5156	miR-5156_5p	Harore.CG.MTP2014.S173.g13325	ACHE	Acetylcholinesterase	GO:0007399	nervous system development	GO:0007399	nervous system development
miR-5156	miR-5156_5p	Harore.CG.MTP2014.S173.g13325	ACHE	Acetylcholinesterase	GO:0007399	nervous system development	GO:0007416	synapse assembly
miR-5156	miR-5156_5p	Harore.CG.MTP2014.S173.g13325	ACHE	Acetylcholinesterase	GO:0007517	muscle organ development	GO:0007517	muscle organ development
miR-5156	miR-5156_5p	Harore.CG.MTP2014.S173.g13325	ACHE	Acetylcholinesterase	GO:0002076	osteoblast development	GO:0002076	osteoblast development
miR-5156	miR-5156_5p	Harore.CG.MTP2014.S123.g13096	NLGN4X	Neuroligin-4, X-linked	GO:0007399	nervous system development	GO:0097104	postsynaptic membrane assembly
miR-5156	miR-5156_5p	Harore.CG.MTP2014.S123.g13096	NLGN4X	Neuroligin-4, X-linked	GO:0007399	nervous system development	GO:0030182	neuron differentiation
miR-5156	miR-5156_5p	Harore.CG.MTP2014.S123.g13096	NLGN2	Neuroligin-2	GO:0007399	nervous system development	GO:0097116	gephyrin clustering involved in postsynaptic density assembly
miR-5156	miR-5156_5p	Harore.CG.MTP2014.S123.g13096	NLGN2	Neuroligin-2	GO:0007399	nervous system development	GO:0007416	synapse assembly
miR-5156	miR-5156_5p	Harore.CG.MTP2014.S123.g13096	NLGN4X	Neuroligin-4, X-linked	GO:0007420	brain development	GO:0021549	cerebellum development
miR-5156	miR-5156_5p	Harore.CG.MTP2014.S123.g13096	NLGN4X	Neuroligin-4, X-linked	GO:0007399	nervous system development	GO:0097105	presynaptic membrane assembly
miR-5157	miR-5157_3p	Harore.CG.MTP2014.S137.g7530	ARPC1A	Actin-related protein 2/3 complex subunit 1A	GO:0048666	neuron development	GO:0007411	axon guidance
miR-5158	miR-5158_3p	Harore.CG.MTP2014.S32.g15795	ALS2	Alsin	GO:0048666	neuron development	GO:0048812	neuron projection morphogenesis
miR-5159	miR-5159_3p	Harore.CG.MTP2014.S34.g12536	creb3l2	Cyclic AMP-responsive element-binding protein 3-like protein 2	GO:0001501	skeletal system development	GO:0002062	chondrocyte differentiation
miR-5159	miR-5159_3p	Harore.CG.MTP2014.S34.g12536	creb3l2	Cyclic AMP-responsive element-binding protein 3-like protein 2	GO:0001501	skeletal system development	GO:0051216	cartilage development
miR-5159	miR-5159_3p	Harore.CG.MTP2014.S83.g8201	FOXL2	Forkhead box protein L2	GO:0060429	epithelium development	GO:0060014	granulosa cell differentiation
miR-5159	miR-5159_3p	Harore.CG.MTP2014.S83.g8201	FOXL2	Forkhead box protein L2	GO:0048568	embryonic organ development	GO:0048048	embryonic eye morphogenesis
miR-5159	miR-5159_3p	Harore.CG.MTP2014.S83.g8201	FOXL2	Forkhead box protein L2	GO:0061458	reproductive system development	GO:0001541	ovarian follicle development
miR-5159	miR-5159_3p	Harore.CG.MTP2014.S83.g8201	FOXL2	Forkhead box protein L2	GO:0060537	muscle tissue development	GO:0002074	extraocular skeletal muscle development
miR-5161	miR-5161_3p	Harore.CG.MTP2014.S19.g924	SBF2	Myotubularin-related protein 13	GO:0007399	nervous system development	GO:0042552	myelination
miR-5167	miR-5167_5p	Harore.CG.MTP2014.S347.g3906	CPT1A	Carnitine O-palmitoyltransferase 1, liver isoform	GO:0060429	epithelium development	GO:0030855	epithelial cell differentiation
miR-5168	miR-5168_3p	Harore.CG.MTP2014.S123.g6531	THOC5	THO complex subunit 5 homolog	GO:0048534	hematopoietic or lymphoid organ development	GO:0060215	primitive hemopoiesis
miR-5168	miR-5168_3p	Harore.CG.MTP2014.S123.g6531	THOC5	THO complex subunit 5 homolog	GO:0048534	hematopoietic or lymphoid organ development	GO:0030224	monocyte differentiation
miR-5168	miR-5168_3p	Harore.CG.MTP2014.S147.g7731	TRIM3	Tripartite motif-containing protein 3	GO:0007399	nervous system development	GO:0007399	nervous system development
miR-5175	miR-5175_3p	Harore.CG.MTP2014.S9.g12329	grip2	Glutamate receptor-interacting protein 2	GO:0007281	germ cell development	GO:0007281	germ cell development
miR-5176	miR-5176_3p	Harore.CG.MTP2014.S340.g741	LRRC4C	Leucine-rich repeat-containing protein 4C	GO:0007399	nervous system development	GO:0050770	regulation of axonogenesis
miR-5176	miR-5176_3p	Harore.CG.MTP2014.S1.g9482	ATP8A2	Phospholipid-transporting ATPase IB	GO:0048666	neuron development	GO:0048666	neuron development
miR-5176	miR-5176_3p	Harore.CG.MTP2014.S1.g9482	ATP8A2	Phospholipid-transporting ATPase IB	GO:0048666	neuron development	GO:0048666	neuron development
miR-5176	miR-5176_3p	Harore.CG.MTP2014.S228.g14782	JAG1	Protein jagged-1	GO:0007507	heart development	GO:0060411	cardiac septum morphogenesis
miR-5176	miR-5176_3p	Harore.CG.MTP2014.S228.g14782	JAG1	Protein jagged-1	GO:0007507	heart development	GO:0061314	Notch signaling involved in heart development
miR-5176	miR-5176_3p	Harore.CG.MTP2014.S228.g14782	JAG1	Protein jagged-1	GO:0072358	cardiovascular system development	GO:0061156	pulmonary artery morphogenesis
miR-5176	miR-5176_3p	Harore.CG.MTP2014.S228.g14782	JAG1	Protein jagged-1	GO:0072358	cardiovascular system development	GO:0001525	angiogenesis
miR-5176	miR-5176_3p	Harore.CG.MTP2014.S228.g14782	JAG1	Protein jagged-1	GO:0007507	heart development	GO:0003184	pulmonary valve morphogenesis
miR-5176	miR-5176_3p	Harore.CG.MTP2014.S228.g14782	JAG2	Protein jagged-2	GO:0048534	hematopoietic or lymphoid organ development	GO:0045061	thymic T cell selection
miR-5176	miR-5176_3p	Harore.CG.MTP2014.S228.g14782	JAG1	Protein jagged-1	GO:0007507	heart development	GO:0003215	cardiac right ventricle morphogenesis
miR-5176	miR-5176_3p	Harore.CG.MTP2014.S228.g14782	JAG2	Protein jagged-2	GO:0048534	hematopoietic or lymphoid organ development	GO:0030217	T cell differentiation
miR-5176	miR-5176_3p	Harore.CG.MTP2014.S228.g14782	JAG2	Protein jagged-2	GO:0007423	sensory organ development	GO:0009912	auditory receptor cell fate commitment
miR-5176	miR-5176_3p	Harore.CG.MTP2014.S228.g14782	JAG1	Protein jagged-1	GO:0048534	hematopoietic or lymphoid organ development	GO:0030097	hemopoiesis
miR-5176	miR-5176_3p	Harore.CG.MTP2014.S228.g14782	JAG1	Protein jagged-1	GO:0060485	mesenchyme development	GO:0061444	endocardial cushion cell development
miR-5176	miR-5176_3p	Harore.CG.MTP2014.S228.g14782	JAG1	Protein jagged-1	GO:0043588	skin development	GO:0030216	keratinocyte differentiation
miR-5176	miR-5176_3p	Harore.CG.MTP2014.S228.g14782	JAG1	Protein jagged-1	GO:0003158	endothelium development	GO:0045446	endothelial cell differentiation
miR-5176	miR-5176_3p	Harore.CG.MTP2014.S228.g14782	JAG1	Protein jagged-1	GO:0007399	nervous system development	GO:0007399	nervous system development
miR-5176	miR-5176_3p	Harore.CG.MTP2014.S228.g14782	JAG1	Protein jagged-1	GO:0060485	mesenchyme development	GO:0061309	cardiac neural crest cell development involved in outflow tract morphogenesis
miR-5176	miR-5176_3p	Harore.CG.MTP2014.S228.g14782	JAG1	Protein jagged-1	GO:0001822	kidney development	GO:0072006	nephron development
miR-5176	miR-5176_3p	Harore.CG.MTP2014.S228.g14782	JAG1	Protein jagged-1	GO:0072358	cardiovascular system development	GO:0035909	aorta morphogenesis
miR-5176	miR-5176_3p	Harore.CG.MTP2014.S228.g14782	JAG1	Protein jagged-1	GO:0002064	epithelial cell development	GO:0072015	glomerular visceral epithelial cell development
miR-5178	miR-5178_5p	Harore.CG.MTP2014.S25.g3291	SCN2A	Sodium channel protein type 2 subunit alpha	GO:0007399	nervous system development	GO:0042552	myelination
miR-5179	miR-5179_5p	Harore.CG.MTP2014.S329.g268	VPS33A	Vacuolar protein sorting-associated protein 33A	GO:0048534	hematopoietic or lymphoid organ development	GO:0030220	platelet formation
miR-5179	miR-5179_5p	Harore.CG.MTP2014.S3.g14155	KIF16B	Kinesin-like protein KIF16B	GO:0007492	endoderm development	GO:0007492	endoderm development
miR-5179	miR-5179_5p	Harore.CG.MTP2014.S1001.g9872	CASP9	Caspase-9	GO:0048534	hematopoietic or lymphoid organ development	GO:0030220	platelet formation
miR-5180	miR-5180_5p	Harore.CG.MTP2014.S28.g4050	CNTNAP2	Contactin-associated protein-like 2	GO:0007420	brain development	GO:0021756	striatum development
miR-5180	miR-5180_5p	Harore.CG.MTP2014.S28.g4050	CNTNAP2	Contactin-associated protein-like 2	GO:0007420	brain development	GO:0021761	limbic system development
miR-5180	miR-5180_5p	Harore.CG.MTP2014.S28.g4050	CNTNAP2	Contactin-associated protein-like 2	GO:0007420	brain development	GO:0021987	cerebral cortex development
miR-5180	miR-5180_5p	Harore.CG.MTP2014.S28.g4050	CNTNAP1	Contactin-associated protein 1	GO:0048666	neuron development	GO:0048812	neuron projection morphogenesis
miR-5180	miR-5180_5p	Harore.CG.MTP2014.S28.g4050	CNTNAP2	Contactin-associated protein-like 2	GO:0007420	brain development	GO:0071109	superior temporal gyrus development
miR-5180	miR-5180_5p	Harore.CG.MTP2014.S28.g4050	CNTNAP1	Contactin-associated protein 1	GO:0048666	neuron development	GO:0007411	axon guidance
miR-5180	miR-5180_5p	Harore.CG.MTP2014.S28.g4050	CNTNAP1	Contactin-associated protein 1	GO:0007399	nervous system development	GO:0030913	paranodal junction assembly
miR-5180	miR-5180_5p	Harore.CG.MTP2014.S28.g4050	CNTNAP2	Contactin-associated protein-like 2	GO:0048666	neuron development	GO:0008038	neuron recognition
miR-5180	miR-5180_5p	Harore.CG.MTP2014.S28.g4050	CNTNAP2	Contactin-associated protein-like 2	GO:0007420	brain development	GO:0021794	thalamus development
miR-5180	miR-5180_5p	Harore.CG.MTP2014.S28.g4050	CNTNAP2	Contactin-associated protein-like 2	GO:0048666	neuron development	GO:0045163	clustering of voltage-gated potassium channels
miR-5180	miR-5180_5p	Harore.CG.MTP2014.S28.g4050	CNTNAP2	Contactin-associated protein-like 2	GO:0048666	neuron development	GO:0031175	neuron projection development
miR-5180	miR-5180_5p	Harore.CG.MTP2014.S28.g4050	CNTNAP2	Contactin-associated protein-like 2	GO:0007420	brain development	GO:0007420	brain development
miR-5181	miR-5181_5p	Harore.CG.MTP2014.S60.g6435	LAMB1	Laminin subunit beta-1	GO:0048666	neuron development	GO:0031175	neuron projection development
miR-5181	miR-5181_5p	Harore.CG.MTP2014.S60.g6435	LAMB1	Laminin subunit beta-1	GO:0048666	neuron development	GO:0007411	axon guidance
miR-5181	miR-5181_5p	Harore.CG.MTP2014.S60.g6435	LAMB1	Laminin subunit beta-1	GO:0007492	endoderm development	GO:0035987	endodermal cell differentiation
miR-5181	miR-5181_5p	Harore.CG.MTP2014.S60.g6435	LAMB1	Laminin subunit beta-1	GO:0007420	brain development	GO:0021812	neuronal-glial interaction involved in cerebral cortex radial glia guided migration
miR-5182	miR-5182_5p	Harore.CG.MTP2014.S482.g4217	ANKS1A	Ankyrin repeat and SAM domain-containing protein 1A	GO:0048666	neuron development	GO:0016322	neuron remodeling
miR-5184	miR-5184_5p	Harore.CG.MTP2014.S294.g8604	COL11A2	Collagen alpha-2(XI) chain	GO:0001501	skeletal system development	GO:0001501	skeletal system development
miR-5184	miR-5184_5p	Harore.CG.MTP2014.S294.g8604	COL11A2	Collagen alpha-2(XI) chain	GO:0001501	skeletal system development	GO:0051216	cartilage development
miR-5184	miR-5184_3p	Harore.CG.MTP2014.S93.g14844	GDI1	Rab GDP dissociation inhibitor alpha	GO:0007399	nervous system development	GO:0050771	negative regulation of axonogenesis
miR-5186	miR-5186_3p	Harore.CG.MTP2014.S303.g13710	SNX19	Sorting nexin-19	GO:0001501	skeletal system development	GO:0002062	chondrocyte differentiation
miR-5186	miR-5186_3p	Harore.CG.MTP2014.S303.g13710	SNX19	Sorting nexin-19	GO:0001501	skeletal system development	GO:0002062	chondrocyte differentiation
miR-5187	miR-5187	Harore.CG.MTP2014.S19.g2793	SBF2	Myotubularin-related protein 13	GO:0007399	nervous system development	GO:0042552	myelination
miR-5188	miR-5188_5p	Harore.CG.MTP2014.S269.g11164	MYPN	Myopalladin	GO:0055001	muscle cell development	GO:0045214	sarcomere organization
miR-5189	miR-5189_5p	Harore.CG.MTP2014.S64.g10904	ROBO2	Roundabout homolog 2	GO:0007420	brain development	GO:0007420	brain development
miR-5189	miR-5189_5p	Harore.CG.MTP2014.S64.g10904	ROBO2	Roundabout homolog 2	GO:0001822	kidney development	GO:0001657	ureteric bud development
miR-5189	miR-5189_5p	Harore.CG.MTP2014.S64.g10904	ROBO2	Roundabout homolog 2	GO:0007399	nervous system development	GO:0050772	positive regulation of axonogenesis
miR-5189	miR-5189_5p	Harore.CG.MTP2014.S64.g10904	ROBO2	Roundabout homolog 2	GO:0007417	central nervous system development	GO:0007417	central nervous system development
miR-5189	miR-5189_5p	Harore.CG.MTP2014.S64.g10904	ROBO2	Roundabout homolog 2	GO:0048666	neuron development	GO:0007411	axon guidance
miR-5189	miR-5189_5p	Harore.CG.MTP2014.S64.g10904	ROBO2	Roundabout homolog 2	GO:0001822	kidney development	GO:0001656	metanephros development
miR-5189	miR-5189_5p	Harore.CG.MTP2014.S64.g10904	ROBO2	Roundabout homolog 2	GO:0048666	neuron development	GO:0016199	axon midline choice point recognition
miR-5189	miR-5189_5p	Harore.CG.MTP2014.S64.g10904	ROBO2	Roundabout homolog 2	GO:0048666	neuron development	GO:0031290	retinal ganglion cell axon guidance
miR-5189	miR-5189_5p	Harore.CG.MTP2014.S64.g10904	ROBO2	Roundabout homolog 2	GO:0048666	neuron development	GO:0021891	olfactory bulb interneuron development
miR-5189	miR-5189_5p	Harore.CG.MTP2014.S64.g10904	ROBO2	Roundabout homolog 2	GO:0061458	reproductive system development	GO:0061364	apoptotic process involved in luteolysis
miR-5189	miR-5189_5p	Harore.CG.MTP2014.S64.g10904	ROBO2	Roundabout homolog 2	GO:0048666	neuron development	GO:0008046	axon guidance receptor activity
miR-5190	miR-5190_5p	Harore.CG.MTP2014.S908.g852	PSMB5	Proteasome subunit beta type-5	GO:0048666	neuron development	GO:0007411	axon guidance
miR-5190	miR-5190_5p	Harore.CG.MTP2014.S68.g7636	PHOX2B	Paired mesoderm homeobox protein 2B	GO:0007420	brain development	GO:0021723	medullary reticular formation development
miR-5190	miR-5190_5p	Harore.CG.MTP2014.S68.g7636	PHOX2B	Paired mesoderm homeobox protein 2B	GO:0007420	brain development	GO:0061452	retrotrapezoid nucleus neuron differentiation
miR-5190	miR-5190_5p	Harore.CG.MTP2014.S68.g7636	PHOX2B	Paired mesoderm homeobox protein 2B	GO:0007423	sensory organ development	GO:0048839	inner ear development
miR-5190	miR-5190_5p	Harore.CG.MTP2014.S68.g7636	PHOX2B	Paired mesoderm homeobox protein 2B	GO:0048483	autonomic nervous system development	GO:0048483	autonomic nervous system development
miR-5190	miR-5190_5p	Harore.CG.MTP2014.S68.g7636	PHOX2B	Paired mesoderm homeobox protein 2B	GO:0007399	nervous system development	GO:0001764	neuron migration
miR-5190	miR-5190_5p	Harore.CG.MTP2014.S68.g7636	PHOX2B	Paired mesoderm homeobox protein 2B	GO:0007399	nervous system development	GO:0071542	dopaminergic neuron differentiation
miR-5190	miR-5190_5p	Harore.CG.MTP2014.S68.g7636	PHOX2B	Paired mesoderm homeobox protein 2B	GO:0007420	brain development	GO:0021533	cell differentiation in hindbrain
miR-5190	miR-5190_5p	Harore.CG.MTP2014.S68.g7636	PHOX2B	Paired mesoderm homeobox protein 2B	GO:0060541	respiratory system development	GO:0060541	respiratory system development
miR-5190	miR-5190_5p	Harore.CG.MTP2014.S68.g7636	PHOX2B	Paired mesoderm homeobox protein 2B	GO:0061548	ganglion development	GO:0061549	sympathetic ganglion development
miR-5190	miR-5190_5p	Harore.CG.MTP2014.S68.g7636	PHOX2B	Paired mesoderm homeobox protein 2B	GO:0048483	autonomic nervous system development	GO:0048484	enteric nervous system development
miR-5190	miR-5190_5p	Harore.CG.MTP2014.S68.g7636	PHOX2B	Paired mesoderm homeobox protein 2B	GO:0048666	neuron development	GO:0048894	efferent axon development in a lateral line nerve
miR-5190	miR-5190_5p	Harore.CG.MTP2014.S68.g7636	PHOX2B	Paired mesoderm homeobox protein 2B	GO:0007420	brain development	GO:0021934	hindbrain tangential cell migration
miR-5190	miR-5190_5p	Harore.CG.MTP2014.S68.g7636	PHOX2B	Paired mesoderm homeobox protein 2B	GO:0007399	nervous system development	GO:0010001	glial cell differentiation
miR-5190	miR-5190_5p	Harore.CG.MTP2014.S68.g7636	PHOX2B	Paired mesoderm homeobox protein 2B	GO:0060485	mesenchyme development	GO:1901166	neural crest cell migration involved in autonomic nervous system development
miR-5190	miR-5190_5p	Harore.CG.MTP2014.S68.g7636	PHOX2B	Paired mesoderm homeobox protein 2B	GO:0048483	autonomic nervous system development	GO:0048485	sympathetic nervous system development
miR-5190	miR-5190_5p	Harore.CG.MTP2014.S68.g7636	PHOX2B	Paired mesoderm homeobox protein 2B	GO:0007399	nervous system development	GO:0003357	noradrenergic neuron differentiation
miR-5190	miR-5190_5p	Harore.CG.MTP2014.S68.g7636	PHOX2B	Paired mesoderm homeobox protein 2B	GO:0048666	neuron development	GO:0003358	noradrenergic neuron development
miR-5190	miR-5190_5p	Harore.CG.MTP2014.S68.g7636	PHOX2B	Paired mesoderm homeobox protein 2B	GO:0048486	parasympathetic nervous system development	GO:0048486	parasympathetic nervous system development
miR-5190	miR-5190_5p	Harore.CG.MTP2014.S604.g14918	PPP1R9B	Neurabin-2	GO:0048666	neuron development	GO:0031175	neuron projection development
miR-5190	miR-5190_5p	Harore.CG.MTP2014.S1685.g7628	NPTX1	Neuronal pentraxin-1	GO:0007417	central nervous system development	GO:0007417	central nervous system development
miR-5190	miR-5190_5p	Harore.CG.MTP2014.S228.g4448	PSMB5	Proteasome subunit beta type-5	GO:0048666	neuron development	GO:0007411	axon guidance
miR-5190	miR-5190_5p	Harore.CG.MTP2014.S22.g11128	SDC3	Syndecan-3	GO:0001501	skeletal system development	GO:0003419	growth plate cartilage chondrocyte proliferation
miR-5190	miR-5190_5p	Harore.CG.MTP2014.S1880.g13540	SIRT1	NAD-dependent protein deacetylase sirtuin-1	GO:0072358	cardiovascular system development	GO:0001525	angiogenesis
miR-5190	miR-5190_5p	Harore.CG.MTP2014.S34.g12536	creb3l2	Cyclic AMP-responsive element-binding protein 3-like protein 2	GO:0001501	skeletal system development	GO:0002062	chondrocyte differentiation
miR-5190	miR-5190_5p	Harore.CG.MTP2014.S34.g12536	creb3l2	Cyclic AMP-responsive element-binding protein 3-like protein 2	GO:0001501	skeletal system development	GO:0051216	cartilage development
miR-5190	miR-5190_5p	Harore.CG.MTP2014.S450.g1877	STK11	Serine/threonine-protein kinase STK11	GO:0072358	cardiovascular system development	GO:0001944	vasculature development
miR-5190	miR-5190_5p	Harore.CG.MTP2014.S604.g14918	PPP1R9B	Neurabin-2	GO:0048666	neuron development	GO:0031175	neuron projection development
miR-5190	miR-5190_5p	Harore.CG.MTP2014.S101.g13472	NRXN2	Neurexin-2	GO:0007399	nervous system development	GO:0007416	synapse assembly
miR-5190	miR-5190_5p	Harore.CG.MTP2014.S101.g13472	NRXN2	Neurexin-2	GO:0007399	nervous system development	GO:0097118	neuroligin clustering involved in postsynaptic membrane assembly
miR-5190	miR-5190_5p	Harore.CG.MTP2014.S101.g13472	NRXN2	Neurexin-2	GO:0007399	nervous system development	GO:0097116	gephyrin clustering involved in postsynaptic density assembly
miR-5190	miR-5190_5p	Harore.CG.MTP2014.S101.g13472	NRXN3	Neurexin-3	GO:0048666	neuron development	GO:0007411	axon guidance
miR-5190	miR-5190_5p	Harore.CG.MTP2014.S101.g13472	NRXN2	Neurexin-2	GO:0007399	nervous system development	GO:0097104	postsynaptic membrane assembly
miR-5190	miR-5190_5p	Harore.CG.MTP2014.S292.g1916	BMPER	BMP-binding endothelial regulator protein	GO:0072358	cardiovascular system development	GO:0002043	blood vessel endothelial cell proliferation involved in sprouting angiogenesis
miR-5191	miR-5191_3p	Harore.CG.MTP2014.S17.g8213	JAG1	Protein jagged-1	GO:0048534	hematopoietic or lymphoid organ development	GO:0030097	hemopoiesis
miR-5191	miR-5191_3p	Harore.CG.MTP2014.S17.g8213	JAG1	Protein jagged-1	GO:0007507	heart development	GO:0060411	cardiac septum morphogenesis
miR-5191	miR-5191_3p	Harore.CG.MTP2014.S17.g8213	JAG1	Protein jagged-1	GO:0043588	skin development	GO:0030216	keratinocyte differentiation
miR-5191	miR-5191_3p	Harore.CG.MTP2014.S17.g8213	JAG1	Protein jagged-1	GO:0060485	mesenchyme development	GO:0061444	endocardial cushion cell development
miR-5191	miR-5191_3p	Harore.CG.MTP2014.S17.g8213	JAG1	Protein jagged-1	GO:0007507	heart development	GO:0061314	Notch signaling involved in heart development
miR-5191	miR-5191_3p	Harore.CG.MTP2014.S17.g8213	JAG1	Protein jagged-1	GO:0007507	heart development	GO:0003184	pulmonary valve morphogenesis
miR-5191	miR-5191_3p	Harore.CG.MTP2014.S17.g8213	JAG1	Protein jagged-1	GO:0001822	kidney development	GO:0072006	nephron development
miR-5191	miR-5191_3p	Harore.CG.MTP2014.S17.g8213	JAG1	Protein jagged-1	GO:0007507	heart development	GO:0003215	cardiac right ventricle morphogenesis
miR-5191	miR-5191_3p	Harore.CG.MTP2014.S17.g8213	JAG1	Protein jagged-1	GO:0060485	mesenchyme development	GO:0061309	cardiac neural crest cell development involved in outflow tract morphogenesis
miR-5191	miR-5191_3p	Harore.CG.MTP2014.S17.g8213	JAG1	Protein jagged-1	GO:0007399	nervous system development	GO:0007399	nervous system development
miR-5191	miR-5191_3p	Harore.CG.MTP2014.S17.g8213	JAG1	Protein jagged-1	GO:0072358	cardiovascular system development	GO:0001525	angiogenesis
miR-5191	miR-5191_3p	Harore.CG.MTP2014.S17.g8213	JAG1	Protein jagged-1	GO:0072358	cardiovascular system development	GO:0061156	pulmonary artery morphogenesis
miR-5191	miR-5191_3p	Harore.CG.MTP2014.S17.g8213	JAG1	Protein jagged-1	GO:0003158	endothelium development	GO:0045446	endothelial cell differentiation
miR-5191	miR-5191_3p	Harore.CG.MTP2014.S17.g8213	JAG1	Protein jagged-1	GO:0002064	epithelial cell development	GO:0072015	glomerular visceral epithelial cell development
miR-5191	miR-5191_3p	Harore.CG.MTP2014.S17.g8213	JAG1	Protein jagged-1	GO:0072358	cardiovascular system development	GO:0035909	aorta morphogenesis
miR-5191	miR-5191_3p	Harore.CG.MTP2014.S5.g5677	DFNB31	Whirlin	GO:0048666	neuron development	GO:0060122	inner ear receptor stereocilium organization
miR-5192	miR-5192_3p	Harore.CG.MTP2014.S137.g7530	ARPC1A	Actin-related protein 2/3 complex subunit 1A	GO:0048666	neuron development	GO:0007411	axon guidance
miR-5192	miR-5192_5p	Harore.CG.MTP2014.S2051.g13844	CAMK1D	Calcium/calmodulin-dependent protein kinase type 1D	GO:0007399	nervous system development	GO:0010976	positive regulation of neuron projection development
miR-5192	miR-5192_5p	Harore.CG.MTP2014.S2051.g13844	CAMK1D	Calcium/calmodulin-dependent protein kinase type 1D	GO:0007399	nervous system development	GO:0050773	regulation of dendrite development
miR-5192	miR-5192_5p	Harore.CG.MTP2014.S2051.g13844	CAMK1	Calcium/calmodulin-dependent protein kinase type 1	GO:0007399	nervous system development	GO:0060999	positive regulation of dendritic spine development
miR-5194	miR-5194_5p	Harore.CG.MTP2014.S31.g7310	ACTN1	Alpha-actinin-1	GO:0060537	muscle tissue development	GO:0048741	skeletal muscle fiber development
miR-5194	miR-5194_5p	Harore.CG.MTP2014.S31.g7310	ACTN1	Alpha-actinin-1	GO:0055001	muscle cell development	GO:0045214	sarcomere organization
miR-5194	miR-5194_5p	Harore.CG.MTP2014.S31.g7310	ACTN1	Alpha-actinin-1	GO:0060537	muscle tissue development	GO:0048741	skeletal muscle fiber development
miR-5194	miR-5194_5p	Harore.CG.MTP2014.S31.g7310	ACTN1	Alpha-actinin-1	GO:0055001	muscle cell development	GO:0045214	sarcomere organization
miR-5194	miR-5194_5p	Harore.CG.MTP2014.S31.g7310	ACTN1	Alpha-actinin-1	GO:0055001	muscle cell development	GO:0045214	sarcomere organization
miR-5194	miR-5194_5p	Harore.CG.MTP2014.S31.g7310	ACTN1	Alpha-actinin-1	GO:0060537	muscle tissue development	GO:0048741	skeletal muscle fiber development
miR-5198	miR-5198_3p	Harore.CG.MTP2014.S349.g9162	sina	E3 ubiquitin-protein ligase sina	GO:0007423	sensory organ development	GO:0007423	sensory organ development
miR-5198	miR-5198_3p	Harore.CG.MTP2014.S349.g9162	sina	E3 ubiquitin-protein ligase sina	GO:0007399	nervous system development	GO:0045676	regulation of R7 cell differentiation
miR-5198	miR-5198_3p	Harore.CG.MTP2014.S28.g4050	CNTNAP2	Contactin-associated protein-like 2	GO:0007420	brain development	GO:0021756	striatum development
miR-5198	miR-5198_3p	Harore.CG.MTP2014.S28.g4050	CNTNAP2	Contactin-associated protein-like 2	GO:0007420	brain development	GO:0021761	limbic system development
miR-5198	miR-5198_3p	Harore.CG.MTP2014.S28.g4050	CNTNAP2	Contactin-associated protein-like 2	GO:0007420	brain development	GO:0021987	cerebral cortex development
miR-5198	miR-5198_3p	Harore.CG.MTP2014.S28.g4050	CNTNAP1	Contactin-associated protein 1	GO:0048666	neuron development	GO:0048812	neuron projection morphogenesis
miR-5198	miR-5198_3p	Harore.CG.MTP2014.S28.g4050	CNTNAP2	Contactin-associated protein-like 2	GO:0007420	brain development	GO:0071109	superior temporal gyrus development
miR-5198	miR-5198_3p	Harore.CG.MTP2014.S28.g4050	CNTNAP1	Contactin-associated protein 1	GO:0048666	neuron development	GO:0007411	axon guidance
miR-5198	miR-5198_3p	Harore.CG.MTP2014.S28.g4050	CNTNAP1	Contactin-associated protein 1	GO:0007399	nervous system development	GO:0030913	paranodal junction assembly
miR-5198	miR-5198_3p	Harore.CG.MTP2014.S28.g4050	CNTNAP2	Contactin-associated protein-like 2	GO:0048666	neuron development	GO:0008038	neuron recognition
miR-5198	miR-5198_3p	Harore.CG.MTP2014.S28.g4050	CNTNAP2	Contactin-associated protein-like 2	GO:0007420	brain development	GO:0021794	thalamus development
miR-5198	miR-5198_3p	Harore.CG.MTP2014.S28.g4050	CNTNAP2	Contactin-associated protein-like 2	GO:0048666	neuron development	GO:0045163	clustering of voltage-gated potassium channels
miR-5198	miR-5198_3p	Harore.CG.MTP2014.S28.g4050	CNTNAP2	Contactin-associated protein-like 2	GO:0048666	neuron development	GO:0031175	neuron projection development
miR-5198	miR-5198_3p	Harore.CG.MTP2014.S28.g4050	CNTNAP2	Contactin-associated protein-like 2	GO:0007420	brain development	GO:0007420	brain development
miR-5198	miR-5198_3p	Harore.CG.MTP2014.S46.g9755	POLQ	DNA polymerase theta	GO:0002520	immune system development	GO:0016446	somatic hypermutation of immunoglobulin genes
miR-5198	miR-5198_5p	Harore.CG.MTP2014.S132.g11247	EIF2B4	Translation initiation factor eIF-2B subunit delta	GO:0007417	central nervous system development	GO:0014003	oligodendrocyte development
miR-5198	miR-5198_5p	Harore.CG.MTP2014.S132.g11247	EIF2B4	Translation initiation factor eIF-2B subunit delta	GO:0061458	reproductive system development	GO:0001541	ovarian follicle development
miR-5198	miR-5198_5p	Harore.CG.MTP2014.S132.g11247	EIF2B4	Translation initiation factor eIF-2B subunit delta	GO:0007399	nervous system development	GO:0042552	myelination
miR-5200	miR-5200_5p	Harore.CG.MTP2014.S38.g9805	MFNG	Beta-1,3-N-acetylglucosaminyltransferase manic fringe	GO:0048534	hematopoietic or lymphoid organ development	GO:0002315	marginal zone B cell differentiation
miR-5200	miR-5200_5p	Harore.CG.MTP2014.S35.g3390	CASP9	Caspase-9	GO:0048534	hematopoietic or lymphoid organ development	GO:0030220	platelet formation
miR-5202	miR-5202	Harore.CG.MTP2014.S73.g8792	COL2A1	Collagen alpha-1(II) chain	GO:0001501	skeletal system development	GO:0001501	skeletal system development
miR-5202	miR-5202	Harore.CG.MTP2014.S73.g8792	COL2A1	Collagen alpha-1(II) chain	GO:0001501	skeletal system development	GO:0051216	cartilage development
miR-5202	miR-5202	Harore.CG.MTP2014.S73.g8792	COL2A1	Collagen alpha-1(II) chain	GO:0048568	embryonic organ development	GO:0060272	embryonic skeletal joint morphogenesis
miR-5202	miR-5202	Harore.CG.MTP2014.S73.g8792	COL2A1	Collagen alpha-1(II) chain	GO:0048666	neuron development	GO:0007411	axon guidance
miR-5202	miR-5202	Harore.CG.MTP2014.S7.g11838	TSSK1B	Testis-specific serine/threonine-protein kinase 1	GO:0007281	germ cell development	GO:0007286	spermatid development
miR-5202	miR-5202	Harore.CG.MTP2014.S893.g8951	BAI1	Brain-specific angiogenesis inhibitor 1	GO:0048666	neuron development	GO:0007409	axonogenesis
miR-5202	miR-5202	Harore.CG.MTP2014.S893.g8951	BAI1	Brain-specific angiogenesis inhibitor 1	GO:0007422	peripheral nervous system development	GO:0007422	peripheral nervous system development
miR-5203	miR-5203_3p	Harore.CG.MTP2014.S15.g1672	MEGF11	Multiple epidermal growth factor-like domains protein 11	GO:0007423	sensory organ development	GO:0010842	retina layer formation
miR-5207	miR-5207_5p	Harore.CG.MTP2014.S347.g3906	CPT1A	Carnitine O-palmitoyltransferase 1, liver isoform	GO:0060429	epithelium development	GO:0030855	epithelial cell differentiation
miR-5211	miR-5211_5p	Harore.CG.MTP2014.S1983.g15248	TTN	Titin	GO:0055001	muscle cell development	GO:0030240	skeletal muscle thin filament assembly
miR-5211	miR-5211_5p	Harore.CG.MTP2014.S1983.g15248	TTN	Titin	GO:0060537	muscle tissue development	GO:0055008	cardiac muscle tissue morphogenesis
miR-5211	miR-5211_5p	Harore.CG.MTP2014.S1983.g15248	TTN	Titin	GO:0055001	muscle cell development	GO:0030241	skeletal muscle myosin thick filament assembly
miR-5211	miR-5211_5p	Harore.CG.MTP2014.S1983.g15248	TTN	Titin	GO:0055001	muscle cell development	GO:0048769	sarcomerogenesis
miR-5211	miR-5211_5p	Harore.CG.MTP2014.S1983.g15248	TTN	Titin	GO:0055001	muscle cell development	GO:0045214	sarcomere organization
miR-5211	miR-5211_5p	Harore.CG.MTP2014.S1983.g15248	TTN	Titin	GO:0060537	muscle tissue development	GO:0048739	cardiac muscle fiber development
miR-5211	miR-5211_5p	Harore.CG.MTP2014.S1983.g15248	TTN	Titin	GO:0060537	muscle tissue development	GO:0055003	cardiac myofibril assembly
miR-5212	miR-5212_3p	Harore.CG.MTP2014.S1.g10302	CBY1	Protein chibby homolog 1	GO:0060537	muscle tissue development	GO:0055007	cardiac muscle cell differentiation
miR-5217	miR-5217_3p	Harore.CG.MTP2014.S14.g15483	CHRNA3	Neuronal acetylcholine receptor subunit alpha-3	GO:0007399	nervous system development	GO:0007399	nervous system development
miR-5217	miR-5217_3p	Harore.CG.MTP2014.S208.g14487	KMT2A	Histone-lysine N-methyltransferase 2A	GO:0048534	hematopoietic or lymphoid organ development	GO:0035162	embryonic hemopoiesis
miR-5217	miR-5217_3p	Harore.CG.MTP2014.S180.g4083	SLC26A6	Solute carrier family 26 member 6	GO:0007281	germ cell development	GO:0048240	sperm capacitation
miR-5217	miR-5217_3p	Harore.CG.MTP2014.S172.g13528	CASQ1	Calsequestrin-1	GO:0055001	muscle cell development	GO:0045214	sarcomere organization
miR-5217	miR-5217_3p	Harore.CG.MTP2014.S208.g14487	KMT2A	Histone-lysine N-methyltransferase 2A	GO:0048534	hematopoietic or lymphoid organ development	GO:0035162	embryonic hemopoiesis
miR-5217	miR-5217_3p	Harore.CG.MTP2014.S479.g6948	ALDH3A2	Fatty aldehyde dehydrogenase	GO:0007422	peripheral nervous system development	GO:0007422	peripheral nervous system development
miR-5217	miR-5217_3p	Harore.CG.MTP2014.S479.g6948	ALDH3A2	Fatty aldehyde dehydrogenase	GO:0008544	epidermis development	GO:0008544	epidermis development
miR-5217	miR-5217_3p	Harore.CG.MTP2014.S479.g6948	ALDH3A2	Fatty aldehyde dehydrogenase	GO:0007417	central nervous system development	GO:0007417	central nervous system development
miR-5226	miR-5226_3p	Harore.CG.MTP2014.S66.g9618	TGM3	Protein-glutamine gamma-glutamyltransferase E	GO:0043588	skin development	GO:0031069	hair follicle morphogenesis
miR-5226	miR-5226_3p	Harore.CG.MTP2014.S66.g9618	TGM3	Protein-glutamine gamma-glutamyltransferase E	GO:0043588	skin development	GO:0030216	keratinocyte differentiation
miR-5226	miR-5226_3p	Harore.CG.MTP2014.S155.g1891	LRP6	Low-density lipoprotein receptor-related protein 6	GO:0060429	epithelium development	GO:0060026	convergent extension
miR-5226	miR-5226_3p	Harore.CG.MTP2014.S155.g1891	LRP6	Low-density lipoprotein receptor-related protein 6	GO:0007507	heart development	GO:0003344	pericardium morphogenesis
miR-5226	miR-5226_3p	Harore.CG.MTP2014.S155.g1891	LRP6	Low-density lipoprotein receptor-related protein 6	GO:0048806	genitalia development	GO:0035261	external genitalia morphogenesis
miR-5226	miR-5226_3p	Harore.CG.MTP2014.S155.g1891	LRP5	Low-density lipoprotein receptor-related protein 5	GO:0048534	hematopoietic or lymphoid organ development	GO:0048539	bone marrow development
miR-5226	miR-5226_3p	Harore.CG.MTP2014.S155.g1891	LRP6	Low-density lipoprotein receptor-related protein 6	GO:0007420	brain development	GO:0021794	thalamus development
miR-5226	miR-5226_3p	Harore.CG.MTP2014.S155.g1891	LRP5	Low-density lipoprotein receptor-related protein 5	GO:0007423	sensory organ development	GO:0060042	retina morphogenesis in camera-type eye
miR-5226	miR-5226_3p	Harore.CG.MTP2014.S155.g1891	LRP6	Low-density lipoprotein receptor-related protein 6	GO:0060485	mesenchyme development	GO:0014033	neural crest cell differentiation
miR-5226	miR-5226_3p	Harore.CG.MTP2014.S155.g1891	LRP6	Low-density lipoprotein receptor-related protein 6	GO:0007420	brain development	GO:0030901	midbrain development
miR-5226	miR-5226_3p	Harore.CG.MTP2014.S155.g1891	LRP6	Low-density lipoprotein receptor-related protein 6	GO:0007420	brain development	GO:0030917	midbrain-hindbrain boundary development
miR-5226	miR-5226_3p	Harore.CG.MTP2014.S155.g1891	LRP6	Low-density lipoprotein receptor-related protein 6	GO:0048732	gland development	GO:0060444	branching involved in mammary gland duct morphogenesis
miR-5226	miR-5226_3p	Harore.CG.MTP2014.S155.g1891	LRP6	Low-density lipoprotein receptor-related protein 6	GO:0060429	epithelium development	GO:0001843	neural tube closure
miR-5226	miR-5226_3p	Harore.CG.MTP2014.S155.g1891	LRP5	Low-density lipoprotein receptor-related protein 5	GO:0002076	osteoblast development	GO:0002076	osteoblast development
miR-5226	miR-5226_3p	Harore.CG.MTP2014.S155.g1891	LRP6	Low-density lipoprotein receptor-related protein 6	GO:0060429	epithelium development	GO:0090245	axis elongation involved in somitogenesis
miR-5226	miR-5226_3p	Harore.CG.MTP2014.S155.g1891	LRP6	Low-density lipoprotein receptor-related protein 6	GO:0001501	skeletal system development	GO:0060349	bone morphogenesis
miR-5226	miR-5226_3p	Harore.CG.MTP2014.S155.g1891	LRP6	Low-density lipoprotein receptor-related protein 6	GO:0048568	embryonic organ development	GO:0048596	embryonic camera-type eye morphogenesis
miR-5226	miR-5226_3p	Harore.CG.MTP2014.S155.g1891	LRP6	Low-density lipoprotein receptor-related protein 6	GO:0060485	mesenchyme development	GO:0014029	neural crest formation
miR-5226	miR-5226_3p	Harore.CG.MTP2014.S155.g1891	LRP5	Low-density lipoprotein receptor-related protein 5	GO:0061448	connective tissue development	GO:0060612	adipose tissue development
miR-5226	miR-5226_3p	Harore.CG.MTP2014.S155.g1891	LRP5	Low-density lipoprotein receptor-related protein 5	GO:0007423	sensory organ development	GO:0061304	retinal blood vessel morphogenesis
miR-5226	miR-5226_3p	Harore.CG.MTP2014.S155.g1891	LRP6	Low-density lipoprotein receptor-related protein 6	GO:0007420	brain development	GO:0021587	cerebellum morphogenesis
miR-5226	miR-5226_3p	Harore.CG.MTP2014.S155.g1891	LRP6	Low-density lipoprotein receptor-related protein 6	GO:0007420	brain development	GO:0021987	cerebral cortex development
miR-5226	miR-5226_3p	Harore.CG.MTP2014.S155.g1891	LRP6	Low-density lipoprotein receptor-related protein 6	GO:0001501	skeletal system development	GO:0060535	trachea cartilage morphogenesis
miR-5226	miR-5226_3p	Harore.CG.MTP2014.S155.g1891	LRP6	Low-density lipoprotein receptor-related protein 6	GO:0007423	sensory organ development	GO:0060059	embryonic retina morphogenesis in camera-type eye
miR-5226	miR-5226_3p	Harore.CG.MTP2014.S155.g1891	LRP6	Low-density lipoprotein receptor-related protein 6	GO:0060485	mesenchyme development	GO:0044335	canonical Wnt signaling pathway involved in neural crest cell differentiation
miR-5226	miR-5226_3p	Harore.CG.MTP2014.S155.g1891	LRP6	Low-density lipoprotein receptor-related protein 6	GO:0060429	epithelium development	GO:0090244	Wnt signaling pathway involved in somitogenesis
miR-5227	miR-5227_5p	Harore.CG.MTP2014.S160.g13987	COL12A1	Collagen alpha-1(XII) chain	GO:0001501	skeletal system development	GO:0001501	skeletal system development
miR-5227	miR-5227_5p	Harore.CG.MTP2014.S160.g13987	COL12A1	Collagen alpha-1(XII) chain	GO:0007492	endoderm development	GO:0035987	endodermal cell differentiation
miR-5230	miR-5230_3p	Harore.CG.MTP2014.S2.g15091	LHCGR	Lutropin-choriogonadotropic hormone receptor	GO:0048806	genitalia development	GO:0030539	male genitalia development
miR-5230	miR-5230_3p	Harore.CG.MTP2014.S2.g15091	LHCGR	Lutropin-choriogonadotropic hormone receptor	GO:0061458	reproductive system development	GO:0060065	uterus development
miR-5230	miR-5230_3p	Harore.CG.MTP2014.S2.g15091	LHCGR	Lutropin-choriogonadotropic hormone receptor	GO:0061458	reproductive system development	GO:0008584	male gonad development
miR-5230	miR-5230_3p	Harore.CG.MTP2014.S2.g15091	LHCGR	Lutropin-choriogonadotropic hormone receptor	GO:0061458	reproductive system development	GO:0008585	female gonad development
miR-5232	miR-5232_3p	Harore.CG.MTP2014.S110.g4458	DEAF1	Deformed epidermal autoregulatory factor 1 homolog	GO:0060429	epithelium development	GO:0001843	neural tube closure
miR-5232	miR-5232_3p	Harore.CG.MTP2014.S110.g4458	DEAF1	Deformed epidermal autoregulatory factor 1 homolog	GO:0007281	germ cell development	GO:0007281	germ cell development
miR-5232	miR-5232_3p	Harore.CG.MTP2014.S110.g4458	DEAF1	Deformed epidermal autoregulatory factor 1 homolog	GO:0001501	skeletal system development	GO:0048706	embryonic skeletal system development
miR-5232	miR-5232_3p	Harore.CG.MTP2014.S11.g5402	SEMA5A	Semaphorin-5A	GO:0060485	mesenchyme development	GO:0001755	neural crest cell migration
miR-5232	miR-5232_3p	Harore.CG.MTP2014.S11.g5402	SEMA5A	Semaphorin-5A	GO:0007399	nervous system development	GO:0048842	positive regulation of axon extension involved in axon guidance
miR-5232	miR-5232_3p	Harore.CG.MTP2014.S11.g5402	SEMA5A	Semaphorin-5A	GO:0007420	brain development	GO:0021536	diencephalon development
miR-5232	miR-5232_3p	Harore.CG.MTP2014.S11.g5402	SEMA5A	Semaphorin-5A	GO:0072358	cardiovascular system development	GO:0002043	blood vessel endothelial cell proliferation involved in sprouting angiogenesis
miR-5232	miR-5232_3p	Harore.CG.MTP2014.S11.g5402	SEMA5A	Semaphorin-5A	GO:0007399	nervous system development	GO:0048843	negative regulation of axon extension involved in axon guidance
miR-5232	miR-5232_3p	Harore.CG.MTP2014.S11.g5402	SEMA5A	Semaphorin-5A	GO:0048666	neuron development	GO:0007413	axonal fasciculation
miR-5232	miR-5232_3p	Harore.CG.MTP2014.S11.g5402	SEMA5A	Semaphorin-5A	GO:0048666	neuron development	GO:0007411	axon guidance
miR-5232	miR-5232_3p	Harore.CG.MTP2014.S11.g5402	SEMA5A	Semaphorin-5A	GO:0007399	nervous system development	GO:0007399	nervous system development
miR-5234	miR-5234_5p	Harore.CG.MTP2014.S202.g9292	ARSB	Arylsulfatase B	GO:0007399	nervous system development	GO:0010976	positive regulation of neuron projection development
miR-5241	miR-5241_3p	Harore.CG.MTP2014.S130.g3354	MMP14	Matrix metalloproteinase-14	GO:0060429	epithelium development	GO:0048754	branching morphogenesis of an epithelial tube
miR-5241	miR-5241_3p	Harore.CG.MTP2014.S130.g3354	MMP14	Matrix metalloproteinase-14	GO:0030323	respiratory tube development	GO:0030324	lung development
miR-5242	miR-5242_5p	Harore.CG.MTP2014.S289.g11812	EIF2AK4	Eukaryotic translation initiation factor 2-alpha kinase 4	GO:0048666	neuron development	GO:1990138	neuron projection extension
miR-5242	miR-5242_5p	Harore.CG.MTP2014.S289.g11812	EIF2AK4	Eukaryotic translation initiation factor 2-alpha kinase 4	GO:0007399	nervous system development	GO:0045665	negative regulation of neuron differentiation
miR-5242	miR-5242_5p	Harore.CG.MTP2014.S106.g9007	HDAC4	Histone deacetylase 4	GO:0048534	hematopoietic or lymphoid organ development	GO:0030183	B cell differentiation
miR-5242	miR-5242_5p	Harore.CG.MTP2014.S106.g9007	HDAC4	Histone deacetylase 4	GO:0007399	nervous system development	GO:0007399	nervous system development
miR-5245	miR-5245_3p	Harore.CG.MTP2014.S324.g6555	MAB21L2	Protein mab-21-like 2	GO:0007399	nervous system development	GO:0007399	nervous system development
miR-5245	miR-5245_3p	Harore.CG.MTP2014.S324.g6555	MAB21L2	Protein mab-21-like 2	GO:0007423	sensory organ development	GO:0001654	eye development
miR-5249	miR-5249_3p	Harore.CG.MTP2014.S394.g13510	PSMB7	Proteasome subunit beta type-7	GO:0048666	neuron development	GO:0007411	axon guidance
miR-5250	miR-5250_3p	Harore.CG.MTP2014.S435.g14224	ctr9	RNA polymerase-associated protein CTR9 homolog	GO:0007492	endoderm development	GO:0001711	endodermal cell fate commitment
miR-5252	miR-5252_3p	Harore.CG.MTP2014.S5.g5677	DFNB31	Whirlin	GO:0048666	neuron development	GO:0060122	inner ear receptor stereocilium organization
miR-5252	miR-5252_3p	Harore.CG.MTP2014.S199.g9771	SULF1	Extracellular sulfatase Sulf-1	GO:0001501	skeletal system development	GO:0002063	chondrocyte development
miR-5252	miR-5252_3p	Harore.CG.MTP2014.S199.g9771	SULF1	Extracellular sulfatase Sulf-1	GO:0001501	skeletal system development	GO:0051216	cartilage development
miR-5252	miR-5252_3p	Harore.CG.MTP2014.S199.g9771	SULF1	Extracellular sulfatase Sulf-1	GO:0001822	kidney development	GO:0032836	glomerular basement membrane development
miR-5252	miR-5252_3p	Harore.CG.MTP2014.S199.g9771	SULF1	Extracellular sulfatase Sulf-1	GO:0001501	skeletal system development	GO:0001502	cartilage condensation
miR-5252	miR-5252_3p	Harore.CG.MTP2014.S199.g9771	SULF1	Extracellular sulfatase Sulf-1	GO:0001501	skeletal system development	GO:0060348	bone development
miR-5252	miR-5252_3p	Harore.CG.MTP2014.S199.g9771	SULF1	Extracellular sulfatase Sulf-1	GO:0001501	skeletal system development	GO:0048706	embryonic skeletal system development
miR-5252	miR-5252_3p	Harore.CG.MTP2014.S199.g9771	SULF1	Extracellular sulfatase Sulf-1	GO:0001822	kidney development	GO:0001822	kidney development
miR-5252	miR-5252_3p	Harore.CG.MTP2014.S199.g9771	SULF1	Extracellular sulfatase Sulf-1	GO:0007399	nervous system development	GO:0060384	innervation
miR-5252	miR-5252_3p	Harore.CG.MTP2014.S92.g1225	PARD6B	Partitioning defective 6 homolog beta	GO:0048666	neuron development	GO:0007409	axonogenesis
miR-5252	miR-5252_3p	Harore.CG.MTP2014.S191.g16059	LAMA5	Laminin subunit alpha-5	GO:0003158	endothelium development	GO:0045446	endothelial cell differentiation
miR-5252	miR-5252_3p	Harore.CG.MTP2014.S191.g16059	LAMA5	Laminin subunit alpha-5	GO:0072358	cardiovascular system development	GO:0001525	angiogenesis
miR-5252	miR-5252_3p	Harore.CG.MTP2014.S191.g16059	LAMA3	Laminin subunit alpha-3	GO:0008544	epidermis development	GO:0008544	epidermis development
miR-5252	miR-5252_3p	Harore.CG.MTP2014.S191.g16059	LAMA3	Laminin subunit alpha-3	GO:0007492	endoderm development	GO:0035987	endodermal cell differentiation
miR-5252	miR-5252_3p	Harore.CG.MTP2014.S199.g9771	SULF1	Extracellular sulfatase Sulf-1	GO:0001501	skeletal system development	GO:0048706	embryonic skeletal system development
miR-5252	miR-5252_3p	Harore.CG.MTP2014.S199.g9771	SULF1	Extracellular sulfatase Sulf-1	GO:0001822	kidney development	GO:0001822	kidney development
miR-5252	miR-5252_3p	Harore.CG.MTP2014.S199.g9771	SULF1	Extracellular sulfatase Sulf-1	GO:0007399	nervous system development	GO:0060384	innervation
miR-5252	miR-5252_3p	Harore.CG.MTP2014.S199.g9771	SULF1	Extracellular sulfatase Sulf-1	GO:0001501	skeletal system development	GO:0060348	bone development
miR-5252	miR-5252_3p	Harore.CG.MTP2014.S199.g9771	SULF1	Extracellular sulfatase Sulf-1	GO:0001501	skeletal system development	GO:0001502	cartilage condensation
miR-5252	miR-5252_3p	Harore.CG.MTP2014.S199.g9771	SULF1	Extracellular sulfatase Sulf-1	GO:0001822	kidney development	GO:0032836	glomerular basement membrane development
miR-5252	miR-5252_3p	Harore.CG.MTP2014.S199.g9771	SULF1	Extracellular sulfatase Sulf-1	GO:0001501	skeletal system development	GO:0051216	cartilage development
miR-5252	miR-5252_3p	Harore.CG.MTP2014.S199.g9771	SULF1	Extracellular sulfatase Sulf-1	GO:0001501	skeletal system development	GO:0002063	chondrocyte development
miR-5252	miR-5252_3p	Harore.CG.MTP2014.S49.g15657	NDEL1	Nuclear distribution protein nudE-like 1	GO:0007399	nervous system development	GO:0010975	regulation of neuron projection development
miR-5252	miR-5252_3p	Harore.CG.MTP2014.S83.g5391	SEMA5A	Semaphorin-5A	GO:0007399	nervous system development	GO:0007399	nervous system development
miR-5252	miR-5252_3p	Harore.CG.MTP2014.S83.g5391	SEMA5A	Semaphorin-5A	GO:0048666	neuron development	GO:0007411	axon guidance
miR-5252	miR-5252_3p	Harore.CG.MTP2014.S83.g5391	SEMA5A	Semaphorin-5A	GO:0007420	brain development	GO:0021536	diencephalon development
miR-5252	miR-5252_3p	Harore.CG.MTP2014.S83.g5391	SEMA5A	Semaphorin-5A	GO:0072358	cardiovascular system development	GO:0002043	blood vessel endothelial cell proliferation involved in sprouting angiogenesis
miR-5252	miR-5252_3p	Harore.CG.MTP2014.S83.g5391	SEMA5A	Semaphorin-5A	GO:0007399	nervous system development	GO:0048843	negative regulation of axon extension involved in axon guidance
miR-5252	miR-5252_3p	Harore.CG.MTP2014.S83.g5391	SEMA5A	Semaphorin-5A	GO:0048666	neuron development	GO:0007413	axonal fasciculation
miR-5252	miR-5252_3p	Harore.CG.MTP2014.S83.g5391	SEMA5A	Semaphorin-5A	GO:0060485	mesenchyme development	GO:0001755	neural crest cell migration
miR-5252	miR-5252_3p	Harore.CG.MTP2014.S83.g5391	SEMA5A	Semaphorin-5A	GO:0007399	nervous system development	GO:0048842	positive regulation of axon extension involved in axon guidance
miR-5253	miR-5253_5p	Harore.CG.MTP2014.S934.g7860	PTPRA	Receptor-type tyrosine-protein phosphatase alpha	GO:0048666	neuron development	GO:0007411	axon guidance
miR-5254	miR-5254_3p	Harore.CG.MTP2014.S68.g13019	SRR	Serine racemase	GO:0007420	brain development	GO:0007420	brain development
miR-5255	miR-5255_5p	Harore.CG.MTP2014.S36.g2730	DNPH1	2'-deoxynucleoside 5'-phosphate N-hydrolase 1	GO:0060429	epithelium development	GO:0030855	epithelial cell differentiation
miR-5255	miR-5255_5p	Harore.CG.MTP2014.S153.g4318	TLL1	Tolloid-like protein 1	GO:0001501	skeletal system development	GO:0001501	skeletal system development
miR-5255	miR-5255_5p	Harore.CG.MTP2014.S153.g4318	TLL1	Tolloid-like protein 1	GO:0001501	skeletal system development	GO:0001501	skeletal system development
miR-5255	miR-5255_5p	Harore.CG.MTP2014.S71.g6759	MTHFD1	C-1-tetrahydrofolate synthase, cytoplasmic	GO:0060429	epithelium development	GO:0061053	somite development
miR-5255	miR-5255_5p	Harore.CG.MTP2014.S71.g6759	MTHFD1	C-1-tetrahydrofolate synthase, cytoplasmic	GO:0007507	heart development	GO:0007507	heart development
miR-5255	miR-5255_5p	Harore.CG.MTP2014.S71.g6759	MTHFD1	C-1-tetrahydrofolate synthase, cytoplasmic	GO:0048568	embryonic organ development	GO:0048703	embryonic viscerocranium morphogenesis
miR-5255	miR-5255_5p	Harore.CG.MTP2014.S71.g6759	MTHFD1	C-1-tetrahydrofolate synthase, cytoplasmic	GO:0060429	epithelium development	GO:0001843	neural tube closure
miR-5255	miR-5255_5p	Harore.CG.MTP2014.S71.g6759	MTHFD1	C-1-tetrahydrofolate synthase, cytoplasmic	GO:0048568	embryonic organ development	GO:0048702	embryonic neurocranium morphogenesis
miR-5256	miR-5256_5p	Harore.CG.MTP2014.S232.g11338	ck	Myosin-VIIa	GO:0008544	epidermis development	GO:0035317	imaginal disc-derived wing hair organization
miR-5256	miR-5256_5p	Harore.CG.MTP2014.S232.g11338	ck	Myosin-VIIa	GO:0007423	sensory organ development	GO:0008407	chaeta morphogenesis
miR-5256	miR-5256_5p	Harore.CG.MTP2014.S232.g11338	ck	Myosin-VIIa	GO:0060429	epithelium development	GO:0048800	antennal morphogenesis
miR-5257	miR-5257_5p	Harore.CG.MTP2014.S48.g16078	HYAL1	Hyaluronidase-1	GO:0001501	skeletal system development	GO:0051216	cartilage development
miR-7238c	miR-7238c	Harore.CG.MTP2014.S175.g5980	ROBO1	Roundabout homolog 1	GO:0072358	cardiovascular system development	GO:0002042	cell migration involved in sprouting angiogenesis
miR-7238c	miR-7238c	Harore.CG.MTP2014.S175.g5980	ROBO1	Roundabout homolog 1	GO:0048666	neuron development	GO:0007411	axon guidance
miR-7238c	miR-7238c	Harore.CG.MTP2014.S175.g5980	ROBO1	Roundabout homolog 1	GO:0007399	nervous system development	GO:0007399	nervous system development
miR-7238c	miR-7238c	Harore.CG.MTP2014.S175.g5980	ROBO1	Roundabout homolog 1	GO:0048666	neuron development	GO:0021836	chemorepulsion involved in postnatal olfactory bulb interneuron migration
miR-7238c	miR-7238c	Harore.CG.MTP2014.S175.g5980	ROBO1	Roundabout homolog 1	GO:0048666	neuron development	GO:0008046	axon guidance receptor activity
miR-7238c	miR-7238c	Harore.CG.MTP2014.S175.g5980	ROBO1	Roundabout homolog 1	GO:0048666	neuron development	GO:0016199	axon midline choice point recognition
miR-7238c	miR-7238c	Harore.CG.MTP2014.S175.g5980	ROBO1	Roundabout homolog 1	GO:0007399	nervous system development	GO:0050772	positive regulation of axonogenesis
